# Supplementary material for: Transcriptomic and Functional Approaches Unveil the Role of tmRNA in Zinc Acetate Mediated Levofloxacin Sensitivity in Helicobacter pylori
Source: Microbiol Spectr. 2022 Nov 10;10(6):e01152-22. doi: 10.1128/spectrum.01152-22 (PMC9769675; doi:10.1128/spectrum.01152-22)
Supplement: Supplemental file 2 — Tables S1 to S9. Download spectrum.01152-22-s0002.xls, XLS file, 0.3 MB [file spectrum.01152-22-s0002.xls]

## Sheet: ST1
Supplementary Table 1. The minimum inhibitory concentrations of zinc compounds (mmol/ml) to various strains of H. pylori.
	Standard strains		Clinical strains
	11637	SS1	19004	20050	27054	28038	827	L1	L2	L3
Polaprezinc	0.001	0.0025	0.0025	0.0025	0.0025	0.0025	0.0025	0.0025	0.001	0.0025
Zinc acetate	0.0025	0.001	0.0025	0.0025	0.001	0.0025	0.001	0.001	0.001	0.0025

## Sheet: ST2
Supplementary Table 2. Differentially expressed genes (DEGs) expressed at p<0.05.
Gene ID	Gene Name	Gene Description	Log2FoldChange	Absolute log2FoldChange	ZA vs Control p	ZA vs Control p (adjusted)
DQL14_RS03085	rpmG	50S ribosomal protein L33 && -	2.11582	2.11582	0.0410849	1
DQL14_RS05110	ssrA	transfer-messenger RNA && -	0.873725	0.873725	0.00380936	0.0887235
DQL14_RS04055	-	hypothetical protein && -	-0.679157	0.679157	0.0205925	1
DQL14_RS04690	-	hypothetical protein && -	0.65164	0.65164	0.0102711	1
DQL14_RS05665	-	tRNA-Gln && -	0.591753	0.591753	0.0205193	1
DQL14_RS05815	hopJ	Hop family outer membrane protein HopJ/HopK && PF01856:Helicobacter outer membrane protein	-0.547677	0.547677	0.0488588	1
DQL14_RS08375	-	cag pathogenicity island protein && -	0.529717	0.529717	0.000340255	1
DQL14_RS02655	-	hypothetical protein && -	0.482197	0.482197	6.70843e-05	0.011323
DQL14_RS04010	-	hypothetical protein && -	0.472389	0.472389	0.00329033	0.0875573
DQL14_RS06600	pgl	6-phosphogluconolactonase && PF01182:Glucosamine-6-phosphate isomerases/6-phosphogluconolactonase	-0.430199	0.430199	0.0104583	1
DQL14_RS07830	-	DNA starvation/stationary phase protection protein && PF00210:Ferritin-like domain	0.416083	0.416083	0.0413294	1
DQL14_RS03930	cagA	type IV secretion system oncogenic effector CagA && PF03507:CagA exotoxin	0.41296	0.41296	0.00542999	0.105027
DQL14_RS00175	tal	transaldolase && PF00923:Transaldolase	-0.383193	0.383193	0.000183093	0.0180417
DQL14_RS08505	-	5-oxoprolinase && PF05378:Hydantoinase/oxoprolinase N-terminal region	0.37078	0.37078	0.00181034	0.0708059
DQL14_RS03710	cagF	type IV secretion system chaperone CagF && -	0.368595	0.368595	0.0130721	1
DQL14_RS00125	-	tRNA1(Val) (adenine(37)-N6)-methyltransferase && PF05175:Methyltransferase small domain	-0.365888	0.365888	0.0013833	0.0656298
DQL14_RS04770	-	sialic acid-binding protein && PF06518:Protein of unknown function (DUF1104)	0.364534	0.364534	0.00608762	0.105398
DQL14_RS04825	-	apolipoL family protein && -	0.361772	0.361772	7.67198e-06	0.0049139
DQL14_RS00725	-	polymer-forming cytoskeletal protein && PF04519:Polymer-forming cytoskeletal	-0.348436	0.348436	0.0262272	1
DQL14_RS02190	fabI	enoyl-ACP reductase FabI && PF13561:Enoyl-(Acyl carrier protein) reductase	0.337101	0.337101	0.00334919	0.0875573
DQL14_RS04765	-	DUF1104 domain-containing protein && PF06518:Protein of unknown function (DUF1104)	0.336855	0.336855	0.0135771	0.164204
DQL14_RS05350	-	spermidine synthase && PF01564:Spermine/spermidine synthase	0.321201	0.321201	0.00116369	0.0596276
DQL14_RS01830	-	AMIN domain-containing protein && PF11741:AMIN domain	-0.312312	0.312312	0.0160208	0.17692
Novel00008	-	-	0.310858	0.310858	0.000325997	0.027119
DQL14_RS00955	-	DUF3944 domain-containing protein && PF13099:Domain of unknown function (DUF3944)|PF03981:Ubiquinol-cytochrome C chaperone	0.307682	0.307682	0.00251236	0.0784959
DQL14_RS03920	-	urease-enhancing factor && -	0.305772	0.305772	0.00867866	0.128382
DQL14_RS02210	-	hypothetical protein && -	0.30423	0.30423	0.00326734	0.0875573
DQL14_RS01280	-	DNA cytosine methyltransferase && -	-0.299121	0.299121	0.0358778	1
DQL14_RS03990	acpP	acyl carrier protein && -	0.297127	0.297127	0.0118239	0.150425
DQL14_RS06960	-	hypothetical protein && -	0.294185	0.294185	0.0391772	1
DQL14_RS02680	-	hypothetical protein && -	0.294156	0.294156	3.17832e-05	0.00755306
DQL14_RS08350	-	spoIIIJ-associated protein && PF14804:Jag N-terminus	-0.289579	0.289579	0.0181479	0.18748
DQL14_RS03760	cagQ	cag pathogenicity island type IV secretion system protein CagQ && -	0.281377	0.281377	0.00536038	0.105027
DQL14_RS00155	-	adenine methyltransferase && PF02086:D12 class N6 adenine-specific DNA methyltransferase	-0.276363	0.276363	0.00359416	0.0885408
DQL14_RS03415	-	hypothetical protein && -	-0.275472	0.275472	0.00221213	0.0708434
Novel00011	-	PF05917:Helicobacter pylori protein of unknown function (DUF874)	0.274554	0.274554	0.00195324	0.0708059
DQL14_RS07890	dsbK	protein disulfide-isomerase DsbK && -	-0.274401	0.274401	0.00374427	0.0887235
DQL14_RS07100	tatB	Sec-independent protein translocase subunit TatB && -	-0.272688	0.272688	0.0291878	0.228973
DQL14_RS08310	-	4-(cytidine 5'-diphospho)-2-C-methyl-D-erythritol kinase && PF00288:GHMP kinases N terminal domain	-0.271136	0.271136	0.0084587	0.128382
DQL14_RS05700	-	acetokinase && PF00871:Acetokinase family	0.267705	0.267705	0.000492253	0.0370927
DQL14_RS03480	-	F0F1 ATP synthase subunit epsilon && PF02823:ATP synthase, Delta/Epsilon chain, beta-sandwich domain	0.26663	0.26663	0.0027604	0.0836774
DQL14_RS03115	-	50S ribosomal protein L10 && PF00466:Ribosomal protein L10	0.263844	0.263844	0.0349122	0.243219
DQL14_RS03890	-	hypothetical protein && -	0.263051	0.263051	0.0406371	0.264707
DQL14_RS03080	tuf	elongation factor Tu && PF00009:Elongation factor Tu GTP binding domain|PF03144:Elongation factor Tu domain 2|PF03143:Elongation factor Tu C-terminal domain	0.261464	0.261464	9.72315e-05	0.011323
DQL14_RS02040	-	VirB4 family type IV secretion/conjugal transfer ATPase && PF12846:AAA-like domain|PF03135:CagE, TrbE, VirB family, component of type IV transporter system	0.260803	0.260803	7.94946e-05	0.011323
DQL14_RS01545	-	epoxyqueuosine reductase QueH && PF02677:Uncharacterized BCR, COG1636	-0.260623	0.260623	0.00825091	0.128382
DQL14_RS00675	-	hypothetical protein && -	-0.259166	0.259166	0.0333462	0.239953
DQL14_RS08365	-	hypothetical protein && -	0.258776	0.258776	0.0301569	0.231323
DQL14_RS01960	-	LlaJI family restriction endonuclease && PF09563:LlaJI restriction endonuclease	0.257708	0.257708	0.00154304	0.0681596
DQL14_RS07735	-	hypothetical protein && -	-0.251537	0.251537	0.0235025	0.213523
DQL14_RS01135	bioD	dethiobiotin synthase && PF13500:AAA domain	-0.251445	0.251445	0.0195876	0.19451
DQL14_RS00980	-	carbonic anhydrase && PF00484:Carbonic anhydrase	-0.251396	0.251396	0.0316581	0.23878
DQL14_RS07875	-	hypothetical protein && -	-0.250043	0.250043	0.0108945	0.141843
sRNA00006	-	-	0.24884	0.24884	0.00146717	0.067123
DQL14_RS07805	-	membrane protein && PF01145:SPFH domain / Band 7 family	-0.247581	0.247581	0.000871725	0.0485513
DQL14_RS02230	-	hypothetical protein && -	0.245734	0.245734	0.0143768	0.167425
DQL14_RS01335	-	hypothetical protein && -	-0.243319	0.243319	0.0218091	0.206944
DQL14_RS04580	-	pantothenate kinase && -	0.241946	0.241946	0.00162575	0.0694196
DQL14_RS00830	-	peroxiredoxin && PF10417:C-terminal domain of 1-Cys peroxiredoxin|PF00578:AhpC/TSA family	0.241671	0.241671	0.0233969	0.213523
DQL14_RS06550	truA	tRNA pseudouridine(38-40) synthase TruA && PF01416:tRNA pseudouridine synthase	-0.241353	0.241353	0.0155726	0.173466
DQL14_RS01515	-	hypothetical protein && -	-0.240799	0.240799	0.0373786	0.252011
DQL14_RS08165	-	phosphoethanolamine transferase && PF00884:Sulfatase	-0.239435	0.239435	0.0342489	0.242392
DQL14_RS00925	pdxA	4-hydroxythreonine-4-phosphate dehydrogenase && PF04166:Pyridoxal phosphate biosynthetic protein PdxA	-0.237668	0.237668	0.00579619	0.105398
DQL14_RS05400	coaBC	bifunctional phosphopantothenoylcysteine decarboxylase/phosphopantothenate--cysteine ligase CoaBC && PF04127:DNA / pantothenate metabolism flavoprotein|PF02441:Flavoprotein	-0.236619	0.236619	0.0330284	0.239953
DQL14_RS02360	exbB	TonB-system energizer ExbB && PF01618:MotA/TolQ/ExbB proton channel family	0.233214	0.233214	0.000338722	0.027119
DQL14_RS00430	-	DUF1738 domain-containing protein && PF08401:Domain of unknown function (DUF1738)	-0.23013	0.23013	0.0120498	0.150425
DQL14_RS04195	-	flagellin A && PF07196:Flagellin hook IN motif|PF00700:Bacterial flagellin C-terminal helical region|PF00669:Bacterial flagellin N-terminal helical region	0.226432	0.226432	2.18869e-05	0.00728305
DQL14_RS00025	-	outer membrane protein && PF01856:Helicobacter outer membrane protein	-0.225387	0.225387	0.0277971	0.227691
DQL14_RS00340	-	META domain-containing protein && PF03724:META domain	-0.224533	0.224533	0.00437794	0.0950533
DQL14_RS04585	-	hypothetical protein && -	0.223582	0.223582	0.00974511	0.137181
DQL14_RS06570	-	hypothetical protein && -	-0.222915	0.222915	0.00355107	0.0885408
DQL14_RS07795	-	ABC transporter ATP-binding protein && PF00005:ABC transporter	-0.222765	0.222765	0.00020166	0.0184519
DQL14_RS03790	cagV	cag pathogenicity island type IV secretion system protein CagV && PF04335:VirB8 protein	0.222394	0.222394	0.0384582	0.256589
DQL14_RS08265	sppA	signal peptide peptidase SppA && PF01343:Peptidase family S49	-0.221336	0.221336	2.27418e-05	0.00728305
DQL14_RS02575	rpsK	30S ribosomal protein S11 && PF00411:Ribosomal protein S11	0.219636	0.219636	0.0151634	0.173431
DQL14_RS04200	-	3-methyladenine DNA glycosylase && PF00730:HhH-GPD superfamily base excision DNA repair protein	-0.219022	0.219022	0.0444181	0.274877
DQL14_RS05135	-	restriction endonuclease subunit S && PF01420:Type I restriction modification DNA specificity domain	0.218927	0.218927	0.00304634	0.084834
DQL14_RS03975	-	hypothetical protein && -	0.217153	0.217153	0.000740205	0.0474101
DQL14_RS06005	-	RluA family pseudouridine synthase && PF00849:RNA pseudouridylate synthase	0.216775	0.216775	0.00194216	0.0708059
Novel00023	-	-	0.21629	0.21629	0.00674157	0.110717
DQL14_RS00740	-	bifunctional folylpolyglutamate synthase/dihydrofolate synthase && PF08245:Mur ligase middle domain	-0.215152	0.215152	0.0254582	0.223369
DQL14_RS00085	-	TonB-dependent receptor && PF07715:TonB-dependent Receptor Plug Domain	-0.211142	0.211142	8.44893e-05	0.011323
DQL14_RS04915	-	ABC transporter ATP-binding protein && PF00005:ABC transporter	0.210848	0.210848	0.0102159	0.140442
DQL14_RS04545	-	hypothetical protein && -	0.210146	0.210146	0.025691	0.223878
DQL14_RS01120	-	citrate synthase && PF00285:Citrate synthase	-0.208919	0.208919	0.000806667	0.0474654
DQL14_RS04925	-	peptidoglycan DD-metalloendopeptidase family protein && PF01551:Peptidase family M23	0.208601	0.208601	0.02608	0.224174
DQL14_RS04380	oipA	outer inflammatory protein OipA && PF01856:Helicobacter outer membrane protein	0.207534	0.207534	0.00176959	0.0708059
DQL14_RS00080	-	L-seryl-tRNA(Sec) selenium transferase && PF03841:L-seryl-tRNA selenium transferase	-0.206852	0.206852	0.000976575	0.0521247
DQL14_RS08065	-	outer membrane protein assembly factor BamD && PF13525:Outer membrane lipoprotein	0.206292	0.206292	0.000661785	0.0446182
Novel00019	-	-	0.205321	0.205321	0.00467896	0.0985707
DQL14_RS01930	cbf2	peptidylprolyl isomerase CBF2 && PF00639:PPIC-type PPIASE domain	0.204819	0.204819	0.0435822	0.272336
DQL14_RS06670	-	hypothetical protein && -	-0.203815	0.203815	0.0335487	0.239953
DQL14_RS00205	-	TolC family protein && PF02321:Outer membrane efflux protein	-0.203734	0.203734	0.0154647	0.173466
DQL14_RS03470	-	F0F1 ATP synthase subunit gamma && PF00231:ATP synthase	0.203528	0.203528	0.0100138	0.139432
DQL14_RS01500	-	site-specific DNA-methyltransferase && PF01555:DNA methylase	-0.20236	0.20236	0.033717	0.239953
DQL14_RS05560	-	catalase && PF00199:Catalase|PF06628:Catalase-related immune-responsive	0.199389	0.199389	0.00727547	0.116498
DQL14_RS00945	-	ubiquinol-cytochrome C chaperone && PF03981:Ubiquinol-cytochrome C chaperone	-0.194537	0.194537	0.00412032	0.0925988
DQL14_RS00180	-	UDP-N-acetylmuramoyl-L-alanyl-D-glutamate--2%2C6-diaminopimelate ligase && PF08245:Mur ligase middle domain|PF02875:Mur ligase family, glutamate ligase domain	-0.194339	0.194339	0.0210721	0.204495
DQL14_RS07255	-	DNA translocase FtsK && PF01580:FtsK/SpoIIIE family|PF09397:Ftsk gamma domain	-0.192027	0.192027	0.000160321	0.0171143
DQL14_RS00870	-	septal ring lytic transglycosylase RlpA family protein && PF03330:Rare lipoprotein A (RlpA)-like double-psi beta-barrel|PF05036:Sporulation related domain	-0.190784	0.190784	0.0244507	0.217509
DQL14_RS07935	gap	type I glyceraldehyde-3-phosphate dehydrogenase && PF00044:Glyceraldehyde 3-phosphate dehydrogenase, NAD binding domain|PF02800:Glyceraldehyde 3-phosphate dehydrogenase, C-terminal domain	-0.190508	0.190508	0.0418468	0.26886
DQL14_RS07545	-	ABC transporter permease && PF12911:N-terminal TM domain of oligopeptide transport permease C|PF00528:Binding-protein-dependent transport system inner membrane component	0.187932	0.187932	0.00209421	0.0708434
DQL14_RS05550	-	hypothetical protein && -	0.187875	0.187875	0.0398312	0.26335
DQL14_RS02650	tenA	thiaminase II && PF03070:TENA/THI-4/PQQC family	0.187825	0.187825	0.0290665	0.228973
DQL14_RS03960	rlmB	23S rRNA (guanosine(2251)-2'-O)-methyltransferase RlmB && PF08032:RNA 2'-O ribose methyltransferase substrate binding|PF00588:SpoU rRNA Methylase family	0.187635	0.187635	0.00348028	0.0885408
DQL14_RS00760	secF	protein translocase subunit SecF && PF02355:Protein export membrane protein|PF07549:SecD/SecF GG Motif	-0.187267	0.187267	0.00419682	0.0926918
DQL14_RS00120	-	bifunctional diaminohydroxyphosphoribosylaminopyrimidine deaminase/5-amino-6-(5-phosphoribosylamino)uracil reductase && PF00383:Cytidine and deoxycytidylate deaminase zinc-binding region	-0.185946	0.185946	0.0399885	0.26335
DQL14_RS01400	ureA	urease subunit alpha && PF00699:Urease beta subunit|PF00547:Urease, gamma subunit	0.182844	0.182844	0.0422473	0.269248
DQL14_RS06225	cmoB	tRNA 5-methoxyuridine(34)/uridine 5-oxyacetic acid(34) synthase CmoB && PF08003:Protein of unknown function (DUF1698)	0.182635	0.182635	0.024765	0.218786
DQL14_RS00660	-	NAD(+)/NADH kinase && PF01513:ATP-NAD kinase	-0.182247	0.182247	0.0234512	0.213523
DQL14_RS03865	hslV	ATP-dependent protease subunit HslV && PF00227:Proteasome subunit	0.182195	0.182195	0.0171391	0.182959
DQL14_RS06310	pheS	phenylalanine--tRNA ligase subunit alpha && PF01409:tRNA synthetases class II core domain (F)|PF02912:Aminoacyl tRNA synthetase class II, N-terminal domain	-0.181635	0.181635	0.0293142	0.228973
Novel00027	-	-	0.181146	0.181146	0.00300371	0.084834
DQL14_RS00255	-	anaphase-promoting protein && PF13414:TPR repeat	-0.180141	0.180141	0.0048984	0.0996007
DQL14_RS07955	-	S41 family peptidase && PF13180:PDZ domain|PF03572:Peptidase family S41	-0.179217	0.179217	0.00280884	0.0836774
Novel00020	-	-	0.177872	0.177872	0.00219628	0.0708434
DQL14_RS04540	-	pyridoxal phosphate-dependent aminotransferase && PF00155:Aminotransferase class I and II	0.177353	0.177353	0.00587431	0.105398
DQL14_RS00055	-	class I SAM-dependent DNA methyltransferase && PF12950:TaqI-like C-terminal specificity domain|PF07669:Eco57I restriction-modification methylase	-0.175151	0.175151	3.53773e-05	0.00755306
DQL14_RS04650	-	hydantoinase/oxoprolinase family protein && -	0.174843	0.174843	0.0012463	0.0614041
DQL14_RS08215	rlmN	23S rRNA (adenine(2503)-C(2))-methyltransferase RlmN && PF13394:4Fe-4S single cluster domain|PF04055:Radical SAM superfamily	-0.174736	0.174736	0.0163703	0.179234
DQL14_RS02555	map	type I methionyl aminopeptidase && PF00557:Metallopeptidase family M24	0.174315	0.174315	0.00375088	0.0887235
DQL14_RS01065	-	VirB4 family type IV secretion/conjugal transfer ATPase && PF12846:AAA-like domain|PF03135:CagE, TrbE, VirB family, component of type IV transporter system	-0.17378	0.17378	0.00388238	0.0888095
DQL14_RS07815	-	flagellar basal body P-ring protein FlgI && PF02119:Flagellar P-ring protein	-0.17228	0.17228	0.0315846	0.23878
DQL14_RS00350	dnaE	DNA polymerase III subunit alpha && PF07733:Bacterial DNA polymerase III alpha subunit|PF14579:Helix-hairpin-helix motif|PF02811:PHP domain	-0.17128	0.17128	9.89891e-07	0.00126805
DQL14_RS01665	infC	translation initiation factor IF-3 && PF05198:Translation initiation factor IF-3, N-terminal domain|PF00707:Translation initiation factor IF-3, C-terminal domain	-0.168247	0.168247	0.048273	0.291527
DQL14_RS04820	-	labile enterotoxin output A && PF01926:50S ribosome-binding GTPase	0.167995	0.167995	0.00477424	0.0986419
DQL14_RS04695	-	hypothetical protein && -	0.167635	0.167635	0.0103057	0.140442
DQL14_RS04685	-	sigma-54-dependent Fis family transcriptional regulator && PF00072:Response regulator receiver domain|PF00158:Sigma-54 interaction domain	0.167625	0.167625	0.0271773	0.227543
DQL14_RS08395	-	purine-nucleoside phosphorylase && -	-0.167541	0.167541	0.0109621	0.141843
DQL14_RS03425	-	AAA family ATPase && PF13166:AAA domain	0.16649	0.16649	0.0070937	0.115026
DQL14_RS00020	-	exodeoxyribonuclease III && PF03372:Endonuclease/Exonuclease/phosphatase family	-0.162572	0.162572	0.0136928	0.164204
DQL14_RS00245	-	carbon-nitrogen hydrolase family protein && PF00795:Carbon-nitrogen hydrolase	-0.16209	0.16209	0.0370674	0.252011
DQL14_RS00105	ccoG	cytochrome c oxidase accessory protein CcoG && PF11614:IG-like fold at C-terminal of FixG, putative oxidoreductase|PF13746:4Fe-4S dicluster domain|PF12801:4Fe-4S binding domain	-0.162056	0.162056	0.00881937	0.128382
DQL14_RS04045	-	DedA family protein && PF09335:SNARE associated Golgi protein	0.161482	0.161482	0.00186272	0.0708059
DQL14_RS01085	nspC	carboxynorspermidine decarboxylase && PF00278:Pyridoxal-dependent decarboxylase, C-terminal sheet domain	-0.160517	0.160517	0.00549323	0.105027
DQL14_RS04345	-	hydrogenase 1 small subunit && PF14720:NiFe/NiFeSe hydrogenase small subunit C-terminal|PF01058:NADH ubiquinone oxidoreductase, 20 Kd subunit	-0.159173	0.159173	0.0332018	0.239953
DQL14_RS06465	-	dCTP deaminase && PF00692:dUTPase	-0.158997	0.158997	0.0106684	0.141843
DQL14_RS04715	rsmH	16S rRNA (cytosine(1402)-N(4))-methyltransferase RsmH && PF01795:MraW methylase family	0.158508	0.158508	0.027906	0.227691
DQL14_RS00220	-	ABC transporter permease && PF12698:ABC-2 family transporter protein	-0.157748	0.157748	0.00878016	0.128382
DQL14_RS00880	-	TatD family hydrolase && PF01026:TatD related DNase	-0.15715	0.15715	0.03213	0.239294
DQL14_RS00130	-	heavy metal translocating P-type ATPase && PF00403:Heavy-metal-associated domain|PF00122:E1-E2 ATPase|PF00702:haloacid dehalogenase-like hydrolase|PF12156:Putative metal-binding domain of cation transport ATPase	-0.155295	0.155295	9.14395e-05	0.011323
DQL14_RS04950	-	tRNA threonylcarbamoyladenosine dehydratase && PF00899:ThiF family	0.154746	0.154746	0.00659951	0.110717
DQL14_RS04960	-	carbon-nitrogen hydrolase && PF00795:Carbon-nitrogen hydrolase	0.152061	0.152061	0.00469385	0.0985707
DQL14_RS07085	-	hypothetical protein && -	-0.151439	0.151439	0.0231026	0.213523
DQL14_RS01390	-	acid-activated urea channel && PF02293:AmiS/UreI family transporter	0.151397	0.151397	0.0433282	0.272076
DQL14_RS02550	secY	preprotein translocase subunit SecY && PF00344:SecY translocase	0.150714	0.150714	0.0154278	0.173466
DQL14_RS04505	aroC	chorismate synthase && PF01264:Chorismate synthase	0.149714	0.149714	0.00220897	0.0708434
DQL14_RS01530	-	threonine synthase && PF00291:Pyridoxal-phosphate dependent enzyme	-0.147974	0.147974	0.0139721	0.164204
DQL14_RS01095	eptA	phosphoethanolamine--lipid A transferase EptA && PF00884:Sulfatase|PF08019:Domain of unknown function (DUF1705)	-0.1479	0.1479	0.0316882	0.23878
DQL14_RS00250	serS	serine--tRNA ligase && PF02403:Seryl-tRNA synthetase N-terminal domain|PF00587:tRNA synthetase class II core domain (G, H, P, S and T)	-0.147603	0.147603	0.0189881	0.192638
DQL14_RS08070	lon	endopeptidase La && PF00004:ATPase family associated with various cellular activities (AAA)|PF02190:ATP-dependent protease La (LON) substrate-binding domain|PF05362:Lon protease (S16) C-terminal proteolytic domain	-0.145847	0.145847	0.0106658	0.141843
DQL14_RS07810	-	DEAD/DEAH box helicase && PF00271:Helicase conserved C-terminal domain|PF00270:DEAD/DEAH box helicase	-0.14514	0.14514	0.0441911	0.2748
DQL14_RS00110	-	saccharopine dehydrogenase family protein && PF03435:Saccharopine dehydrogenase NADP binding domain|PF16653:Saccharopine dehydrogenase C-terminal domain	-0.14428	0.14428	0.0059241	0.105398
DQL14_RS02240	-	hypothetical protein && PF13175:AAA ATPase domain	0.144261	0.144261	0.00964411	0.137181
DQL14_RS04560	-	sulfite exporter TauE/SafE family protein && PF01925:Sulfite exporter TauE/SafE	0.142625	0.142625	0.0192488	0.192638
DQL14_RS04520	-	(Fe-S)-binding protein && PF13183:4Fe-4S dicluster domain|PF02754:Cysteine-rich domain	0.141413	0.141413	0.0298932	0.230682
DQL14_RS02235	-	hypothetical protein && -	0.141387	0.141387	0.00669603	0.110717
DQL14_RS04935	fliD	flagellar filament capping protein FliD && PF02465:Flagellar hook-associated protein 2 N-terminus|PF07195:Flagellar hook-associated protein 2 C-terminus	0.141284	0.141284	0.000581829	0.0414068
DQL14_RS00750	leuS	leucine--tRNA ligase && PF00133:tRNA synthetases class I (I, L, M and V)|PF13603:Leucyl-tRNA synthetase, Domain 2|PF09334:tRNA synthetases class I (M)	-0.141081	0.141081	0.00608854	0.105398
DQL14_RS00990	panC	pantoate--beta-alanine ligase && PF02569:Pantoate-beta-alanine ligase	-0.140947	0.140947	0.0216682	0.206944
DQL14_RS02945	crcB	fluoride efflux transporter CrcB && PF02537:CrcB-like protein, Camphor Resistance (CrcB)	0.140818	0.140818	0.0189263	0.192638
DQL14_RS02220	plsX	phosphate acyltransferase PlsX && PF02504:Fatty acid synthesis protein	0.140037	0.140037	0.000815175	0.0474654
DQL14_RS04025	-	AI-2E family transporter && PF01594:Domain of unknown function DUF20	0.139946	0.139946	0.00198986	0.0708059
Novel00024	-	-	0.139918	0.139918	0.0346467	0.243219
DQL14_RS08005	-	NAD(P)H-hydrate dehydratase && PF01256:Carbohydrate kinase|PF03853:YjeF-related protein N-terminus	-0.138529	0.138529	0.0122613	0.151026
DQL14_RS04845	-	alanine--glyoxylate aminotransferase family protein && PF00266:Aminotransferase class-V	-0.137667	0.137667	0.0460344	0.279479
Novel00021	-	-	0.137438	0.137438	0.00873352	0.128382
DQL14_RS04180	-	PBP1A family penicillin-binding protein && PF00905:Penicillin binding protein transpeptidase domain|PF00912:Transglycosylase	0.136936	0.136936	0.0275	0.227691
DQL14_RS00260	uvrD	DNA helicase UvrD && PF13361:UvrD-like helicase C-terminal domain|PF00580:UvrD/REP helicase N-terminal domain	-0.136324	0.136324	0.00644087	0.11001
DQL14_RS05960	-	hypothetical protein && -	0.135498	0.135498	0.0428752	0.271896
DQL14_RS05125	-	ABC transporter permease && PF02687:FtsX-like permease family|PF12704:MacB-like periplasmic core domain	-0.13537	0.13537	0.0332955	0.239953
DQL14_RS01980	-	CvpA family protein && PF02674:Colicin V production protein	0.134409	0.134409	0.0419766	0.26886
DQL14_RS00705	-	cytochrome c1 && PF02167:Cytochrome C1 family|PF00034:Cytochrome c	-0.134404	0.134404	0.0457875	0.279304
DQL14_RS03795	cagW	cag pathogenicity island translocation protein CagW && -	0.134366	0.134366	0.0176751	0.184079
DQL14_RS05000	-	sortase && -	0.134245	0.134245	0.0349354	0.243219
DQL14_RS01105	-	outer membrane protein && PF01856:Helicobacter outer membrane protein	-0.13412	0.13412	0.0168427	0.181306
DQL14_RS07345	-	sel1 repeat family protein && PF08238:Sel1 repeat	0.13346	0.13346	0.0206104	0.201541
DQL14_RS08020	-	site-specific DNA-methyltransferase && PF01555:DNA methylase	0.133316	0.133316	0.00873145	0.128382
DQL14_RS05100	hofE	outer membrane beta-barrel protein HofE && PF02521:Putative outer membrane protein	0.132973	0.132973	0.022128	0.208426
DQL14_RS07550	-	ABC transporter permease && PF00528:Binding-protein-dependent transport system inner membrane component	-0.132295	0.132295	0.0407082	0.264707
DQL14_RS04710	hopE	Hop family outer membrane protein HopE && PF01856:Helicobacter outer membrane protein	0.13204	0.13204	0.045346	0.277934
DQL14_RS01710	-	L-serine ammonia-lyase && PF03313:Serine dehydratase alpha chain|PF03315:Serine dehydratase beta chain	-0.130141	0.130141	0.0271326	0.227543
DQL14_RS03530	-	DNA cytosine methyltransferase && PF00145:C-5 cytosine-specific DNA methylase	0.129746	0.129746	0.0382886	0.256589
DQL14_RS07855	proS	proline--tRNA ligase && PF00587:tRNA synthetase class II core domain (G, H, P, S and T)|PF03129:Anticodon binding domain|PF04073:Aminoacyl-tRNA editing domain	-0.129217	0.129217	0.0281098	0.227903
DQL14_RS08360	-	outer membrane beta-barrel protein && PF01856:Helicobacter outer membrane protein	-0.127191	0.127191	0.0278969	0.227691
DQL14_RS05095	-	hypothetical protein && -	0.125837	0.125837	0.0290582	0.228973
DQL14_RS01445	-	methyl-accepting chemotaxis protein && PF00015:Methyl-accepting chemotaxis protein (MCP) signalling domain	-0.125092	0.125092	0.0359698	0.247728
DQL14_RS04860	estV	lipase EstV && PF12695:Alpha/beta hydrolase family	0.124518	0.124518	0.0372391	0.252011
DQL14_RS00300	polA	DNA polymerase I && PF00476:DNA polymerase family A|PF01367:5'-3' exonuclease, C-terminal SAM fold|PF02739:5'-3' exonuclease, N-terminal resolvase-like domain	-0.123712	0.123712	0.00932446	0.134209
DQL14_RS05760	alpB	Hop family adhesin AlpB && PF01856:Helicobacter outer membrane protein	0.122782	0.122782	0.00606846	0.105398
DQL14_RS00035	recG	ATP-dependent DNA helicase RecG && PF00271:Helicase conserved C-terminal domain|PF04851:Type III restriction enzyme, res subunit	-0.121848	0.121848	0.0270183	0.227543
DQL14_RS03280	-	amino acid ABC transporter permease && PF00528:Binding-protein-dependent transport system inner membrane component	0.121785	0.121785	0.0296317	0.23005
DQL14_RS05985	-	nicotinamide-nucleotide amidohydrolase family protein && PF02464:Competence-damaged protein	0.121767	0.121767	0.0192457	0.192638
DQL14_RS07960	-	N-6 DNA methylase && PF02384:N-6 DNA Methylase	-0.121338	0.121338	0.0487017	0.291527
DQL14_RS05470	rfaE1	D-glycero-beta-D-manno-heptose-7-phosphate kinase && PF00294:pfkB family carbohydrate kinase|PF01467:Cytidylyltransferase-like	0.120666	0.120666	0.0290242	0.228973
DQL14_RS06735	typA	translational GTPase TypA && PF00009:Elongation factor Tu GTP binding domain|PF03144:Elongation factor Tu domain 2|PF00679:Elongation factor G C-terminus	-0.120501	0.120501	0.0138349	0.164204
DQL14_RS00895	-	ATP-binding cassette domain-containing protein && PF09383:NIL domain|PF00005:ABC transporter	-0.120492	0.120492	0.0486248	0.291527
DQL14_RS01125	icd	isocitrate dehydrogenase (NADP(+)) && PF00180:Isocitrate/isopropylmalate dehydrogenase	-0.120301	0.120301	0.0331043	0.239953
DQL14_RS05725	-	flagellar hook-length control protein FliK && PF02120:Flagellar hook-length control protein FliK	-0.119818	0.119818	0.0287711	0.228973
DQL14_RS06000	-	prolipoprotein diacylglyceryl transferase && PF01790:Prolipoprotein diacylglyceryl transferase	0.118789	0.118789	0.0217634	0.206944
DQL14_RS08180	fliI	flagellar protein export ATPase FliI && PF00006:ATP synthase alpha/beta family, nucleotide-binding domain	-0.118264	0.118264	0.0400884	0.26335
DQL14_RS02260	htpG	molecular chaperone HtpG && PF02518:Histidine kinase-, DNA gyrase B-, and HSP90-like ATPase|PF00183:Hsp90 protein	0.117819	0.117819	0.0333523	0.239953
DQL14_RS05610	vacA	autotransporter vacuolating cytotoxin VacA && PF02691:Vacuolating cyotoxin|PF03797:Autotransporter beta-domain	0.117533	0.117533	0.00302576	0.084834
DQL14_RS03705	cagE	cag pathogenicity island type IV secretion system ATPase CagE && PF03135:CagE, TrbE, VirB family, component of type IV transporter system|PF12846:AAA-like domain	0.115029	0.115029	0.00584818	0.105398
DQL14_RS01415	-	phosphoglucosamine mutase && PF02880:Phosphoglucomutase/phosphomannomutase, alpha/beta/alpha domain III|PF02879:Phosphoglucomutase/phosphomannomutase, alpha/beta/alpha domain II|PF02878:Phosphoglucomutase/phosphomannomutase, alpha/beta/alpha domain I	-0.114795	0.114795	0.0244398	0.217509
DQL14_RS05955	-	Na+/H+ antiporter NhaC family protein && PF03553:Na+/H+ antiporter family	0.114182	0.114182	0.0166895	0.18118
DQL14_RS00645	-	NAD-binding protein && PF01262:Alanine dehydrogenase/PNT, C-terminal domain|PF05222:Alanine dehydrogenase/PNT, N-terminal domain	-0.114068	0.114068	0.0240998	0.217407
DQL14_RS01045	-	ATP-binding protein && PF03054:tRNA methyl transferase	-0.113692	0.113692	0.0175426	0.184079
DQL14_RS04570	-	ribonucleoside-diphosphate reductase subunit alpha && PF02867:Ribonucleotide reductase, barrel domain|PF03477:ATP cone domain|PF00317:Ribonucleotide reductase, all-alpha domain	0.113562	0.113562	0.00856122	0.128382
DQL14_RS01570	-	bifunctional metallophosphatase/5'-nucleotidase && PF02872:5'-nucleotidase, C-terminal domain|PF00149:Calcineurin-like phosphoesterase	-0.112376	0.112376	0.0120951	0.150425
DQL14_RS07870	hcpE	Sel1-like repeat protein HcpE && PF08238:Sel1 repeat	-0.109498	0.109498	0.0492724	0.293572
DQL14_RS02405	-	efflux RND transporter permease subunit && PF00873:AcrB/AcrD/AcrF family	0.10837	0.10837	0.00539841	0.105027
DQL14_RS06590	edd	phosphogluconate dehydratase && PF00920:Dehydratase family	-0.108361	0.108361	0.0224503	0.209918
DQL14_RS02320	-	iron-sulfur cluster assembly scaffold protein NifU && PF04324:BFD-like [2Fe-2S] binding domain|PF01592:NifU-like N terminal domain|PF01106:NifU-like domain	0.107545	0.107545	0.0205266	0.201541
DQL14_RS04640	-	TIGR00366 family protein && PF02667:Short chain fatty acid transporter	0.107433	0.107433	0.0410639	0.265671
DQL14_RS05085	acnB	bifunctional aconitate hydratase 2/2-methylisocitrate dehydratase && PF00330:Aconitase family (aconitate hydratase)|PF11791:Aconitate B N-terminal domain|PF06434:Aconitate hydratase 2 N-terminus	0.107395	0.107395	0.0107736	0.141843
DQL14_RS05075	-	UMP kinase && PF00696:Amino acid kinase family	0.10583	0.10583	0.0448836	0.276422
DQL14_RS04260	ligA	DNA ligase (NAD(+)) LigA && PF00533:BRCA1 C Terminus (BRCT) domain|PF03120:NAD-dependent DNA ligase OB-fold domain|PF01653:NAD-dependent DNA ligase adenylation domain	0.105668	0.105668	0.036647	0.251042
DQL14_RS04705	uvrA	excinuclease ABC subunit UvrA && PF00005:ABC transporter	0.104687	0.104687	0.011939	0.150425
DQL14_RS00765	secD	protein translocase subunit SecD && PF02355:Protein export membrane protein	-0.101938	0.101938	0.0151568	0.173431
DQL14_RS00635	-	TonB-dependent receptor family protein && PF07715:TonB-dependent Receptor Plug Domain	-0.101469	0.101469	0.017421	0.184079
DQL14_RS06910	-	hypothetical protein && -	0.0981535	0.0981535	0.0262498	0.224174
DQL14_RS05425	-	type I restriction endonuclease subunit R && PF12008:Type I restriction and modification enzyme - subunit R C terminal|PF04851:Type III restriction enzyme, res subunit|PF04313:Type I restriction enzyme R protein N terminus (HSDR_N)	0.0925586	0.0925586	0.0261165	0.224174
DQL14_RS05765	hofG	outer membrane beta-barrel protein HofG && PF02521:Putative outer membrane protein	0.0920909	0.0920909	0.0357578	0.247599
DQL14_RS03285	-	carbon starvation protein A && PF02554:Carbon starvation protein CstA|PF13722:5TM C-terminal transporter carbon starvation CstA	0.0879307	0.0879307	0.0432785	0.272076
DQL14_RS00720	mfd	transcription-repair coupling factor && PF02559:CarD-like/TRCF domain|PF03461:TRCF domain|PF00271:Helicase conserved C-terminal domain|PF00270:DEAD/DEAH box helicase	-0.0848216	0.0848216	0.0138823	0.164204
DQL14_RS00195	-	inorganic phosphate transporter && PF01384:Phosphate transporter family	-0.0791253	0.0791253	0.0319877	0.239294

## Sheet: ST3
Supplementary Table 3. GO enrichment between control group (Con) and zinc acetate treated group (ZA).
Category	GOID	Description	GeneRatio	pvalue	padj	geneID	geneName
BP	GO:0006260	DNA replication	4/83	0.0414765	0.973405	DQL14_RS00350/DQL14_RS04570/DQL14_RS00300/DQL14_RS04260	dnaE/-/polA/ligA
BP	GO:0006950	response to stress	5/83	0.0641844	0.973405	DQL14_RS00720/DQL14_RS02260/DQL14_RS04260/DQL14_RS03285/DQL14_RS04200	mfd/htpG/ligA/-/-
BP	GO:0006508	proteolysis	4/83	0.100748	0.973405	DQL14_RS08265/DQL14_RS07955/DQL14_RS08070/DQL14_RS03865	sppA/-/lon/hslV
BP	GO:0033554	cellular response to stress	4/83	0.100748	0.973405	DQL14_RS00720/DQL14_RS04260/DQL14_RS03285/DQL14_RS04200	mfd/ligA/-/-
BP	GO:0006259	DNA metabolic process	13/83	0.105896	0.973405	DQL14_RS00350/DQL14_RS00055/DQL14_RS05135/DQL14_RS00155/DQL14_RS04570/DQL14_RS08020/DQL14_RS00300/DQL14_RS00720/DQL14_RS05425/DQL14_RS01500/DQL14_RS04260/DQL14_RS04200/DQL14_RS07960	dnaE/-/-/-/-/-/polA/mfd/-/-/ligA/-/-
BP	GO:0006304	DNA modification	7/83	0.158146	0.973405	DQL14_RS00055/DQL14_RS05135/DQL14_RS00155/DQL14_RS08020/DQL14_RS05425/DQL14_RS01500/DQL14_RS07960	-/-/-/-/-/-/-
BP	GO:0009056	catabolic process	3/83	0.160662	0.973405	DQL14_RS01570/DQL14_RS03865/DQL14_RS01400	-/hslV/ureA
BP	GO:1901575	organic substance catabolic process	3/83	0.160662	0.973405	DQL14_RS01570/DQL14_RS03865/DQL14_RS01400	-/hslV/ureA
BP	GO:0043412	macromolecule modification	10/83	0.193128	0.973405	DQL14_RS00055/DQL14_RS06005/DQL14_RS05135/DQL14_RS00155/DQL14_RS08020/DQL14_RS06550/DQL14_RS06000/DQL14_RS05425/DQL14_RS01500/DQL14_RS07960	-/-/-/-/-/truA/-/-/-/-
BP	GO:0006281	DNA repair	3/83	0.239441	0.973405	DQL14_RS00720/DQL14_RS04260/DQL14_RS04200	mfd/ligA/-
BP	GO:0006974	cellular response to DNA damage stimulus	3/83	0.239441	0.973405	DQL14_RS00720/DQL14_RS04260/DQL14_RS04200	mfd/ligA/-
BP	GO:0006418	tRNA aminoacylation for protein translation	4/83	0.248795	0.973405	DQL14_RS00750/DQL14_RS00250/DQL14_RS07855/DQL14_RS06310	leuS/serS/proS/pheS
BP	GO:0044281	small molecule metabolic process	17/83	0.256552	0.973405	DQL14_RS02220/DQL14_RS04505/DQL14_RS03480/DQL14_RS00925/DQL14_RS00750/DQL14_RS03470/DQL14_RS06465/DQL14_RS05085/DQL14_RS08395/DQL14_RS01570/DQL14_RS00250/DQL14_RS00990/DQL14_RS00660/DQL14_RS01710/DQL14_RS07855/DQL14_RS06310/DQL14_RS01400	plsX/aroC/-/pdxA/leuS/-/-/acnB/-/-/serS/panC/-/-/proS/pheS/ureA
BP	GO:0051716	cellular response to stimulus	6/83	0.274593	0.973405	DQL14_RS00720/DQL14_RS04685/DQL14_RS01445/DQL14_RS04260/DQL14_RS03285/DQL14_RS04200	mfd/-/-/ligA/-/-
BP	GO:0006139	nucleobase-containing compound metabolic process	27/83	0.28286	0.973405	DQL14_RS00350/DQL14_RS00055/DQL14_RS06005/DQL14_RS03480/DQL14_RS05135/DQL14_RS03960/DQL14_RS00155/DQL14_RS00750/DQL14_RS04570/DQL14_RS08020/DQL14_RS00300/DQL14_RS03470/DQL14_RS06465/DQL14_RS08395/DQL14_RS01570/DQL14_RS00720/DQL14_RS06550/DQL14_RS00250/DQL14_RS00660/DQL14_RS05425/DQL14_RS04685/DQL14_RS07855/DQL14_RS06310/DQL14_RS01500/DQL14_RS04260/DQL14_RS04200/DQL14_RS07960	dnaE/-/-/-/-/rlmB/-/leuS/-/-/polA/-/-/-/-/mfd/truA/serS/-/-/-/proS/pheS/-/ligA/-/-
BP	GO:0006305	DNA alkylation	4/83	0.282925	0.973405	DQL14_RS00155/DQL14_RS08020/DQL14_RS01500/DQL14_RS07960	-/-/-/-
BP	GO:0006306	DNA methylation	4/83	0.282925	0.973405	DQL14_RS00155/DQL14_RS08020/DQL14_RS01500/DQL14_RS07960	-/-/-/-
BP	GO:0044728	DNA methylation or demethylation	4/83	0.282925	0.973405	DQL14_RS00155/DQL14_RS08020/DQL14_RS01500/DQL14_RS07960	-/-/-/-
BP	GO:0090304	nucleic acid metabolic process	21/83	0.304721	0.973405	DQL14_RS00350/DQL14_RS00055/DQL14_RS06005/DQL14_RS05135/DQL14_RS03960/DQL14_RS00155/DQL14_RS00750/DQL14_RS04570/DQL14_RS08020/DQL14_RS00300/DQL14_RS00720/DQL14_RS06550/DQL14_RS00250/DQL14_RS05425/DQL14_RS04685/DQL14_RS07855/DQL14_RS06310/DQL14_RS01500/DQL14_RS04260/DQL14_RS04200/DQL14_RS07960	dnaE/-/-/-/rlmB/-/leuS/-/-/polA/mfd/truA/serS/-/-/proS/pheS/-/ligA/-/-
BP	GO:0050896	response to stimulus	7/83	0.317664	0.973405	DQL14_RS00720/DQL14_RS04685/DQL14_RS02260/DQL14_RS01445/DQL14_RS04260/DQL14_RS03285/DQL14_RS04200	mfd/-/htpG/-/ligA/-/-
BP	GO:0043414	macromolecule methylation	4/83	0.317747	0.973405	DQL14_RS00155/DQL14_RS08020/DQL14_RS01500/DQL14_RS07960	-/-/-/-
BP	GO:0032259	methylation	4/83	0.352935	0.973405	DQL14_RS00155/DQL14_RS08020/DQL14_RS01500/DQL14_RS07960	-/-/-/-
BP	GO:0043038	amino acid activation	4/83	0.352935	0.973405	DQL14_RS00750/DQL14_RS00250/DQL14_RS07855/DQL14_RS06310	leuS/serS/proS/pheS
BP	GO:0043039	tRNA aminoacylation	4/83	0.352935	0.973405	DQL14_RS00750/DQL14_RS00250/DQL14_RS07855/DQL14_RS06310	leuS/serS/proS/pheS
BP	GO:0044283	small molecule biosynthetic process	6/83	0.35656	0.973405	DQL14_RS02220/DQL14_RS04505/DQL14_RS00925/DQL14_RS01570/DQL14_RS00990/DQL14_RS01710	plsX/aroC/pdxA/-/panC/-
BP	GO:0006725	cellular aromatic compound metabolic process	29/83	0.366897	0.973405	DQL14_RS00350/DQL14_RS00055/DQL14_RS06005/DQL14_RS04505/DQL14_RS03480/DQL14_RS05135/DQL14_RS03960/DQL14_RS00155/DQL14_RS00925/DQL14_RS00750/DQL14_RS04570/DQL14_RS08020/DQL14_RS00300/DQL14_RS03470/DQL14_RS06465/DQL14_RS08395/DQL14_RS01570/DQL14_RS00720/DQL14_RS06550/DQL14_RS00250/DQL14_RS00660/DQL14_RS05425/DQL14_RS04685/DQL14_RS07855/DQL14_RS06310/DQL14_RS01500/DQL14_RS04260/DQL14_RS04200/DQL14_R…	dnaE/-/-/aroC/-/-/rlmB/-/pdxA/leuS/-/-/polA/-/-/-/-/mfd/truA/serS/-/-/-/proS/pheS/-/ligA/-/-
BP	GO:0044260	cellular macromolecule metabolic process	22/83	0.366937	0.973405	DQL14_RS00350/DQL14_RS00055/DQL14_RS05135/DQL14_RS00155/DQL14_RS00750/DQL14_RS04570/DQL14_RS08020/DQL14_RS00300/DQL14_RS00720/DQL14_RS02575/DQL14_RS03865/DQL14_RS00250/DQL14_RS06000/DQL14_RS05425/DQL14_RS04685/DQL14_RS07855/DQL14_RS06310/DQL14_RS01500/DQL14_RS04260/DQL14_RS04200/DQL14_RS01665/DQL14_RS07960	dnaE/-/-/-/leuS/-/-/polA/mfd/rpsK/hslV/serS/-/-/-/proS/pheS/-/ligA/-/infC/-
BP	GO:0009117	nucleotide metabolic process	5/83	0.371481	0.973405	DQL14_RS03480/DQL14_RS03470/DQL14_RS06465/DQL14_RS01570/DQL14_RS00660	-/-/-/-/-
BP	GO:0006753	nucleoside phosphate metabolic process	5/83	0.402419	0.973405	DQL14_RS03480/DQL14_RS03470/DQL14_RS06465/DQL14_RS01570/DQL14_RS00660	-/-/-/-/-
BP	GO:0006754	ATP biosynthetic process	2/83	0.431036	0.973405	DQL14_RS03480/DQL14_RS03470	-/-
BP	GO:0032787	monocarboxylic acid metabolic process	2/83	0.431036	0.973405	DQL14_RS02220/DQL14_RS00990	plsX/panC
BP	GO:0098655	cation transmembrane transport	2/83	0.431036	0.973405	DQL14_RS03480/DQL14_RS03470	-/-
BP	GO:0098660	inorganic ion transmembrane transport	2/83	0.431036	0.973405	DQL14_RS03480/DQL14_RS03470	-/-
BP	GO:0098662	inorganic cation transmembrane transport	2/83	0.431036	0.973405	DQL14_RS03480/DQL14_RS03470	-/-
BP	GO:0043170	macromolecule metabolic process	28/83	0.435881	0.973405	DQL14_RS00350/DQL14_RS08265/DQL14_RS00055/DQL14_RS06005/DQL14_RS07955/DQL14_RS05135/DQL14_RS03960/DQL14_RS00155/DQL14_RS00750/DQL14_RS04570/DQL14_RS08020/DQL14_RS00300/DQL14_RS08070/DQL14_RS00720/DQL14_RS02575/DQL14_RS06550/DQL14_RS03865/DQL14_RS00250/DQL14_RS06000/DQL14_RS05425/DQL14_RS04685/DQL14_RS07855/DQL14_RS06310/DQL14_RS01500/DQL14_RS04260/DQL14_RS04200/DQL14_RS01665/DQL14_RS07960	dnaE/sppA/-/-/-/-/rlmB/-/leuS/-/-/polA/lon/mfd/rpsK/truA/hslV/serS/-/-/-/proS/pheS/-/ligA/-/infC/-
BP	GO:0009059	macromolecule biosynthetic process	12/83	0.441416	0.973405	DQL14_RS00350/DQL14_RS00750/DQL14_RS04570/DQL14_RS00300/DQL14_RS02575/DQL14_RS00250/DQL14_RS06000/DQL14_RS04685/DQL14_RS07855/DQL14_RS06310/DQL14_RS04260/DQL14_RS01665	dnaE/leuS/-/polA/rpsK/serS/-/-/proS/pheS/ligA/infC
BP	GO:0034645	cellular macromolecule biosynthetic process	12/83	0.441416	0.973405	DQL14_RS00350/DQL14_RS00750/DQL14_RS04570/DQL14_RS00300/DQL14_RS02575/DQL14_RS00250/DQL14_RS06000/DQL14_RS04685/DQL14_RS07855/DQL14_RS06310/DQL14_RS04260/DQL14_RS01665	dnaE/leuS/-/polA/rpsK/serS/-/-/proS/pheS/ligA/infC
BP	GO:0009141	nucleoside triphosphate metabolic process	3/83	0.448599	0.973405	DQL14_RS03480/DQL14_RS03470/DQL14_RS06465	-/-/-
BP	GO:1901360	organic cyclic compound metabolic process	29/83	0.451154	0.973405	DQL14_RS00350/DQL14_RS00055/DQL14_RS06005/DQL14_RS04505/DQL14_RS03480/DQL14_RS05135/DQL14_RS03960/DQL14_RS00155/DQL14_RS00925/DQL14_RS00750/DQL14_RS04570/DQL14_RS08020/DQL14_RS00300/DQL14_RS03470/DQL14_RS06465/DQL14_RS08395/DQL14_RS01570/DQL14_RS00720/DQL14_RS06550/DQL14_RS00250/DQL14_RS00660/DQL14_RS05425/DQL14_RS04685/DQL14_RS07855/DQL14_RS06310/DQL14_RS01500/DQL14_RS04260/DQL14_RS04200/DQL14_R…	dnaE/-/-/aroC/-/-/rlmB/-/pdxA/leuS/-/-/polA/-/-/-/-/mfd/truA/serS/-/-/-/proS/pheS/-/ligA/-/-
BP	GO:0006807	nitrogen compound metabolic process	40/83	0.458435	0.973405	DQL14_RS00350/DQL14_RS08265/DQL14_RS00055/DQL14_RS06005/DQL14_RS04505/DQL14_RS03480/DQL14_RS07955/DQL14_RS05135/DQL14_RS03960/DQL14_RS00155/DQL14_RS04960/DQL14_RS00925/DQL14_RS00750/DQL14_RS04570/DQL14_RS08020/DQL14_RS00300/DQL14_RS03470/DQL14_RS08070/DQL14_RS06465/DQL14_RS08395/DQL14_RS01570/DQL14_RS00720/DQL14_RS02575/DQL14_RS06550/DQL14_RS03865/DQL14_RS00250/DQL14_RS00990/DQL14_RS06000/DQL14_R…	dnaE/sppA/-/-/aroC/-/-/-/rlmB/-/-/pdxA/leuS/-/-/polA/-/lon/-/-/-/mfd/rpsK/truA/hslV/serS/panC/-/-/-/-/proS/pheS/-/ligA/-/ureA/-/infC/-
BP	GO:0008152	metabolic process	62/83	0.463729	0.973405	DQL14_RS00350/DQL14_RS08265/DQL14_RS00055/DQL14_RS00175/DQL14_RS05700/DQL14_RS02220/DQL14_RS06005/DQL14_RS04505/DQL14_RS03480/DQL14_RS07955/DQL14_RS05135/DQL14_RS03960/DQL14_RS00155/DQL14_RS04960/DQL14_RS00925/DQL14_RS04540/DQL14_RS00110/DQL14_RS00750/DQL14_RS05560/DQL14_RS04570/DQL14_RS08020/DQL14_RS00300/DQL14_RS03470/DQL14_RS06600/DQL14_RS08070/DQL14_RS06465/DQL14_RS05085/DQL14_RS08395/DQL14_R…	dnaE/sppA/-/tal/-/plsX/-/aroC/-/-/-/rlmB/-/-/pdxA/-/-/leuS/-/-/-/polA/-/pgl/lon/-/acnB/-/-/mfd/rpsK/truA/hslV/serS/-/-/panC/-/edd/-/-/-/-/-/-/-/proS/rfaE1/pheS/eptA/icd/-/-/-/ligA/-/gap/-/ureA/-/infC/-
BP	GO:0009058	biosynthetic process	26/83	0.477708	0.973405	DQL14_RS00350/DQL14_RS02220/DQL14_RS04505/DQL14_RS03480/DQL14_RS00925/DQL14_RS04540/DQL14_RS00750/DQL14_RS04570/DQL14_RS00300/DQL14_RS03470/DQL14_RS01570/DQL14_RS02575/DQL14_RS00250/DQL14_RS00180/DQL14_RS00990/DQL14_RS06000/DQL14_RS00660/DQL14_RS00740/DQL14_RS01710/DQL14_RS04685/DQL14_RS07855/DQL14_RS05470/DQL14_RS06310/DQL14_RS04260/DQL14_RS01980/DQL14_RS01665	dnaE/plsX/aroC/-/pdxA/-/leuS/-/polA/-/-/rpsK/serS/-/panC/-/-/-/-/-/proS/rfaE1/pheS/ligA/-/infC
BP	GO:0019538	protein metabolic process	11/83	0.479537	0.973405	DQL14_RS08265/DQL14_RS07955/DQL14_RS00750/DQL14_RS08070/DQL14_RS02575/DQL14_RS03865/DQL14_RS00250/DQL14_RS06000/DQL14_RS07855/DQL14_RS06310/DQL14_RS01665	sppA/-/leuS/lon/rpsK/hslV/serS/-/proS/pheS/infC
BP	GO:0009127	purine nucleoside monophosphate biosynthetic process	2/83	0.482581	0.973405	DQL14_RS03480/DQL14_RS03470	-/-
BP	GO:0009142	nucleoside triphosphate biosynthetic process	2/83	0.482581	0.973405	DQL14_RS03480/DQL14_RS03470	-/-
BP	GO:0009145	purine nucleoside triphosphate biosynthetic process	2/83	0.482581	0.973405	DQL14_RS03480/DQL14_RS03470	-/-
BP	GO:0009156	ribonucleoside monophosphate biosynthetic process	2/83	0.482581	0.973405	DQL14_RS03480/DQL14_RS03470	-/-
BP	GO:0009168	purine ribonucleoside monophosphate biosynthetic process	2/83	0.482581	0.973405	DQL14_RS03480/DQL14_RS03470	-/-
BP	GO:0009201	ribonucleoside triphosphate biosynthetic process	2/83	0.482581	0.973405	DQL14_RS03480/DQL14_RS03470	-/-
BP	GO:0009206	purine ribonucleoside triphosphate biosynthetic process	2/83	0.482581	0.973405	DQL14_RS03480/DQL14_RS03470	-/-
BP	GO:0017144	drug metabolic process	4/83	0.491707	0.973405	DQL14_RS03480/DQL14_RS00925/DQL14_RS03470/DQL14_RS05085	-/pdxA/-/acnB
BP	GO:0051186	cofactor metabolic process	4/83	0.491707	0.973405	DQL14_RS00925/DQL14_RS02320/DQL14_RS00990/DQL14_RS00660	pdxA/-/panC/-
BP	GO:0006082	organic acid metabolic process	8/83	0.497577	0.973405	DQL14_RS02220/DQL14_RS04505/DQL14_RS00750/DQL14_RS05085/DQL14_RS00250/DQL14_RS00990/DQL14_RS07855/DQL14_RS06310	plsX/aroC/leuS/acnB/serS/panC/proS/pheS
BP	GO:0019752	carboxylic acid metabolic process	8/83	0.497577	0.973405	DQL14_RS02220/DQL14_RS04505/DQL14_RS00750/DQL14_RS05085/DQL14_RS00250/DQL14_RS00990/DQL14_RS07855/DQL14_RS06310	plsX/aroC/leuS/acnB/serS/panC/proS/pheS
BP	GO:0043436	oxoacid metabolic process	8/83	0.497577	0.973405	DQL14_RS02220/DQL14_RS04505/DQL14_RS00750/DQL14_RS05085/DQL14_RS00250/DQL14_RS00990/DQL14_RS07855/DQL14_RS06310	plsX/aroC/leuS/acnB/serS/panC/proS/pheS
BP	GO:0046483	heterocycle metabolic process	28/83	0.507913	0.973405	DQL14_RS00350/DQL14_RS00055/DQL14_RS06005/DQL14_RS03480/DQL14_RS05135/DQL14_RS03960/DQL14_RS00155/DQL14_RS00925/DQL14_RS00750/DQL14_RS04570/DQL14_RS08020/DQL14_RS00300/DQL14_RS03470/DQL14_RS06465/DQL14_RS08395/DQL14_RS01570/DQL14_RS00720/DQL14_RS06550/DQL14_RS00250/DQL14_RS00660/DQL14_RS05425/DQL14_RS04685/DQL14_RS07855/DQL14_RS06310/DQL14_RS01500/DQL14_RS04260/DQL14_RS04200/DQL14_RS07960	dnaE/-/-/-/-/rlmB/-/pdxA/leuS/-/-/polA/-/-/-/-/mfd/truA/serS/-/-/-/proS/pheS/-/ligA/-/-
BP	GO:0055086	nucleobase-containing small molecule metabolic process	6/83	0.522215	0.973405	DQL14_RS03480/DQL14_RS03470/DQL14_RS06465/DQL14_RS08395/DQL14_RS01570/DQL14_RS00660	-/-/-/-/-/-
BP	GO:0044238	primary metabolic process	41/83	0.526684	0.973405	DQL14_RS00350/DQL14_RS08265/DQL14_RS00055/DQL14_RS00175/DQL14_RS02220/DQL14_RS06005/DQL14_RS04505/DQL14_RS03480/DQL14_RS07955/DQL14_RS05135/DQL14_RS03960/DQL14_RS00155/DQL14_RS00750/DQL14_RS04570/DQL14_RS08020/DQL14_RS00300/DQL14_RS03470/DQL14_RS06600/DQL14_RS08070/DQL14_RS06465/DQL14_RS05085/DQL14_RS08395/DQL14_RS01570/DQL14_RS00720/DQL14_RS02575/DQL14_RS06550/DQL14_RS03865/DQL14_RS00250/DQL14_R…	dnaE/sppA/-/tal/plsX/-/aroC/-/-/-/rlmB/-/leuS/-/-/polA/-/pgl/lon/-/acnB/-/-/mfd/rpsK/truA/hslV/serS/-/-/-/-/-/-/proS/pheS/-/ligA/-/infC/-
BP	GO:0009124	nucleoside monophosphate biosynthetic process	2/83	0.531209	0.973405	DQL14_RS03480/DQL14_RS03470	-/-
BP	GO:0034220	ion transmembrane transport	2/83	0.531209	0.973405	DQL14_RS03480/DQL14_RS03470	-/-
BP	GO:0043603	cellular amide metabolic process	8/83	0.54405	0.973405	DQL14_RS00750/DQL14_RS02575/DQL14_RS00250/DQL14_RS00990/DQL14_RS07855/DQL14_RS06310/DQL14_RS01400/DQL14_RS01665	leuS/rpsK/serS/panC/proS/pheS/ureA/infC
BP	GO:0034641	cellular nitrogen compound metabolic process	32/83	0.551156	0.973405	DQL14_RS00350/DQL14_RS00055/DQL14_RS06005/DQL14_RS03480/DQL14_RS05135/DQL14_RS03960/DQL14_RS00155/DQL14_RS00925/DQL14_RS00750/DQL14_RS04570/DQL14_RS08020/DQL14_RS00300/DQL14_RS03470/DQL14_RS06465/DQL14_RS08395/DQL14_RS01570/DQL14_RS00720/DQL14_RS02575/DQL14_RS06550/DQL14_RS00250/DQL14_RS00990/DQL14_RS00660/DQL14_RS05425/DQL14_RS04685/DQL14_RS07855/DQL14_RS06310/DQL14_RS01500/DQL14_RS04260/DQL14_R…	dnaE/-/-/-/-/rlmB/-/pdxA/leuS/-/-/polA/-/-/-/-/mfd/rpsK/truA/serS/panC/-/-/-/proS/pheS/-/ligA/ureA/-/infC/-
BP	GO:0007154	cell communication	3/83	0.564063	0.973405	DQL14_RS04685/DQL14_RS01445/DQL14_RS03285	-/-/-
BP	GO:0009165	nucleotide biosynthetic process	3/83	0.564063	0.973405	DQL14_RS03480/DQL14_RS03470/DQL14_RS00660	-/-/-
BP	GO:0016053	organic acid biosynthetic process	3/83	0.564063	0.973405	DQL14_RS02220/DQL14_RS04505/DQL14_RS00990	plsX/aroC/panC
BP	GO:0046394	carboxylic acid biosynthetic process	3/83	0.564063	0.973405	DQL14_RS02220/DQL14_RS04505/DQL14_RS00990	plsX/aroC/panC
BP	GO:1901293	nucleoside phosphate biosynthetic process	3/83	0.564063	0.973405	DQL14_RS03480/DQL14_RS03470/DQL14_RS00660	-/-/-
BP	GO:0009152	purine ribonucleotide biosynthetic process	2/83	0.576693	0.973405	DQL14_RS03480/DQL14_RS03470	-/-
BP	GO:0009260	ribonucleotide biosynthetic process	2/83	0.576693	0.973405	DQL14_RS03480/DQL14_RS03470	-/-
BP	GO:0009451	RNA modification	2/83	0.576693	0.973405	DQL14_RS06005/DQL14_RS06550	-/truA
BP	GO:0046034	ATP metabolic process	2/83	0.576693	0.973405	DQL14_RS03480/DQL14_RS03470	-/-
BP	GO:0046390	ribose phosphate biosynthetic process	2/83	0.576693	0.973405	DQL14_RS03480/DQL14_RS03470	-/-
BP	GO:0005975	carbohydrate metabolic process	4/83	0.587659	0.973405	DQL14_RS00175/DQL14_RS06600/DQL14_RS01415/DQL14_RS01710	tal/pgl/-/-
BP	GO:0006399	tRNA metabolic process	4/83	0.587659	0.973405	DQL14_RS00750/DQL14_RS00250/DQL14_RS07855/DQL14_RS06310	leuS/serS/proS/pheS
BP	GO:0006810	transport	14/83	0.591259	0.973405	DQL14_RS00085/DQL14_RS00130/DQL14_RS02360/DQL14_RS07545/DQL14_RS03480/DQL14_RS02405/DQL14_RS03470/DQL14_RS02550/DQL14_RS00205/DQL14_RS00635/DQL14_RS03280/DQL14_RS00195/DQL14_RS07550/DQL14_RS01390	-/-/exbB/-/-/-/-/secY/-/-/-/-/-/-
BP	GO:0071704	organic substance metabolic process	44/83	0.595136	0.973405	DQL14_RS00350/DQL14_RS08265/DQL14_RS00055/DQL14_RS00175/DQL14_RS02220/DQL14_RS06005/DQL14_RS04505/DQL14_RS03480/DQL14_RS07955/DQL14_RS05135/DQL14_RS03960/DQL14_RS00155/DQL14_RS00925/DQL14_RS00750/DQL14_RS04570/DQL14_RS08020/DQL14_RS00300/DQL14_RS03470/DQL14_RS06600/DQL14_RS08070/DQL14_RS06465/DQL14_RS05085/DQL14_RS08395/DQL14_RS01570/DQL14_RS00720/DQL14_RS02575/DQL14_RS06550/DQL14_RS03865/DQL14_R…	dnaE/sppA/-/tal/plsX/-/aroC/-/-/-/rlmB/-/pdxA/leuS/-/-/polA/-/pgl/lon/-/acnB/-/-/mfd/rpsK/truA/hslV/serS/panC/-/-/-/-/-/-/proS/pheS/-/ligA/ureA/-/infC/-
BP	GO:0051179	localization	16/83	0.604243	0.973405	DQL14_RS04195/DQL14_RS00085/DQL14_RS00130/DQL14_RS02360/DQL14_RS07545/DQL14_RS03480/DQL14_RS02405/DQL14_RS03470/DQL14_RS02550/DQL14_RS00205/DQL14_RS00635/DQL14_RS03280/DQL14_RS07815/DQL14_RS00195/DQL14_RS07550/DQL14_RS01390	-/-/-/exbB/-/-/-/-/secY/-/-/-/-/-/-/-
BP	GO:0044237	cellular metabolic process	40/83	0.606421	0.973405	DQL14_RS00350/DQL14_RS00055/DQL14_RS05700/DQL14_RS02220/DQL14_RS06005/DQL14_RS04505/DQL14_RS03480/DQL14_RS05135/DQL14_RS03960/DQL14_RS00155/DQL14_RS00925/DQL14_RS00750/DQL14_RS04570/DQL14_RS08020/DQL14_RS00300/DQL14_RS03470/DQL14_RS06465/DQL14_RS05085/DQL14_RS08395/DQL14_RS01570/DQL14_RS00720/DQL14_RS02575/DQL14_RS06550/DQL14_RS03865/DQL14_RS00250/DQL14_RS02320/DQL14_RS00990/DQL14_RS06000/DQL14_R…	dnaE/-/-/plsX/-/aroC/-/-/rlmB/-/pdxA/leuS/-/-/polA/-/-/acnB/-/-/mfd/rpsK/truA/hslV/serS/-/panC/-/-/-/-/proS/pheS/-/ligA/-/ureA/-/infC/-
BP	GO:0006520	cellular amino acid metabolic process	5/83	0.606901	0.973405	DQL14_RS04505/DQL14_RS00750/DQL14_RS00250/DQL14_RS07855/DQL14_RS06310	aroC/leuS/serS/proS/pheS
BP	GO:0051234	establishment of localization	14/83	0.60845	0.973405	DQL14_RS00085/DQL14_RS00130/DQL14_RS02360/DQL14_RS07545/DQL14_RS03480/DQL14_RS02405/DQL14_RS03470/DQL14_RS02550/DQL14_RS00205/DQL14_RS00635/DQL14_RS03280/DQL14_RS00195/DQL14_RS07550/DQL14_RS01390	-/-/exbB/-/-/-/-/secY/-/-/-/-/-/-
BP	GO:0043604	amide biosynthetic process	7/83	0.616315	0.973405	DQL14_RS00750/DQL14_RS02575/DQL14_RS00250/DQL14_RS00990/DQL14_RS07855/DQL14_RS06310/DQL14_RS01665	leuS/rpsK/serS/panC/proS/pheS/infC
BP	GO:0001539	cilium or flagellum-dependent cell motility	2/83	0.618928	0.973405	DQL14_RS04195/DQL14_RS07815	-/-
BP	GO:0006164	purine nucleotide biosynthetic process	2/83	0.618928	0.973405	DQL14_RS03480/DQL14_RS03470	-/-
BP	GO:0006928	movement of cell or subcellular component	2/83	0.618928	0.973405	DQL14_RS04195/DQL14_RS07815	-/-
BP	GO:0009126	purine nucleoside monophosphate metabolic process	2/83	0.618928	0.973405	DQL14_RS03480/DQL14_RS03470	-/-
BP	GO:0009161	ribonucleoside monophosphate metabolic process	2/83	0.618928	0.973405	DQL14_RS03480/DQL14_RS03470	-/-
BP	GO:0009167	purine ribonucleoside monophosphate metabolic process	2/83	0.618928	0.973405	DQL14_RS03480/DQL14_RS03470	-/-
BP	GO:0048870	cell motility	2/83	0.618928	0.973405	DQL14_RS04195/DQL14_RS07815	-/-
BP	GO:0051674	localization of cell	2/83	0.618928	0.973405	DQL14_RS04195/DQL14_RS07815	-/-
BP	GO:0071973	bacterial-type flagellum-dependent cell motility	2/83	0.618928	0.973405	DQL14_RS04195/DQL14_RS07815	-/-
BP	GO:0097588	archaeal or bacterial-type flagellum-dependent cell motility	2/83	0.618928	0.973405	DQL14_RS04195/DQL14_RS07815	-/-
BP	GO:0044267	cellular protein metabolic process	8/83	0.631635	0.973405	DQL14_RS00750/DQL14_RS02575/DQL14_RS03865/DQL14_RS00250/DQL14_RS06000/DQL14_RS07855/DQL14_RS06310/DQL14_RS01665	leuS/rpsK/hslV/serS/-/proS/pheS/infC
BP	GO:0051188	cofactor biosynthetic process	3/83	0.632577	0.973405	DQL14_RS00925/DQL14_RS00990/DQL14_RS00660	pdxA/panC/-
BP	GO:0009123	nucleoside monophosphate metabolic process	2/83	0.657902	0.973405	DQL14_RS03480/DQL14_RS03470	-/-
BP	GO:0009144	purine nucleoside triphosphate metabolic process	2/83	0.657902	0.973405	DQL14_RS03480/DQL14_RS03470	-/-
BP	GO:0009199	ribonucleoside triphosphate metabolic process	2/83	0.657902	0.973405	DQL14_RS03480/DQL14_RS03470	-/-
BP	GO:0009205	purine ribonucleoside triphosphate metabolic process	2/83	0.657902	0.973405	DQL14_RS03480/DQL14_RS03470	-/-
BP	GO:0015672	monovalent inorganic cation transport	2/83	0.657902	0.973405	DQL14_RS03480/DQL14_RS03470	-/-
BP	GO:0072522	purine-containing compound biosynthetic process	2/83	0.657902	0.973405	DQL14_RS03480/DQL14_RS03470	-/-
BP	GO:0006812	cation transport	3/83	0.66398	0.973405	DQL14_RS00130/DQL14_RS03480/DQL14_RS03470	-/-/-
BP	GO:0006811	ion transport	4/83	0.672561	0.973405	DQL14_RS00130/DQL14_RS03480/DQL14_RS03470/DQL14_RS00195	-/-/-/-
BP	GO:0006412	translation	6/83	0.691216	0.973405	DQL14_RS00750/DQL14_RS02575/DQL14_RS00250/DQL14_RS07855/DQL14_RS06310/DQL14_RS01665	leuS/rpsK/serS/proS/pheS/infC
BP	GO:0043043	peptide biosynthetic process	6/83	0.691216	0.973405	DQL14_RS00750/DQL14_RS02575/DQL14_RS00250/DQL14_RS07855/DQL14_RS06310/DQL14_RS01665	leuS/rpsK/serS/proS/pheS/infC
BP	GO:0044085	cellular component biogenesis	2/83	0.693674	0.973405	DQL14_RS02320/DQL14_RS03115	-/-
BP	GO:0044249	cellular biosynthetic process	21/83	0.696353	0.973405	DQL14_RS00350/DQL14_RS02220/DQL14_RS04505/DQL14_RS03480/DQL14_RS00925/DQL14_RS00750/DQL14_RS04570/DQL14_RS00300/DQL14_RS03470/DQL14_RS01570/DQL14_RS02575/DQL14_RS00250/DQL14_RS00990/DQL14_RS06000/DQL14_RS00660/DQL14_RS04685/DQL14_RS07855/DQL14_RS06310/DQL14_RS04260/DQL14_RS01980/DQL14_RS01665	dnaE/plsX/aroC/-/pdxA/leuS/-/polA/-/-/rpsK/serS/panC/-/-/-/proS/pheS/ligA/-/infC
BP	GO:1901576	organic substance biosynthetic process	21/83	0.709423	0.973405	DQL14_RS00350/DQL14_RS02220/DQL14_RS04505/DQL14_RS03480/DQL14_RS00925/DQL14_RS00750/DQL14_RS04570/DQL14_RS00300/DQL14_RS03470/DQL14_RS01570/DQL14_RS02575/DQL14_RS00250/DQL14_RS00990/DQL14_RS06000/DQL14_RS00660/DQL14_RS01710/DQL14_RS04685/DQL14_RS07855/DQL14_RS06310/DQL14_RS04260/DQL14_RS01665	dnaE/plsX/aroC/-/pdxA/leuS/-/polA/-/-/rpsK/serS/panC/-/-/-/-/proS/pheS/ligA/infC
BP	GO:0006518	peptide metabolic process	6/83	0.711959	0.973405	DQL14_RS00750/DQL14_RS02575/DQL14_RS00250/DQL14_RS07855/DQL14_RS06310/DQL14_RS01665	leuS/rpsK/serS/proS/pheS/infC
BP	GO:0006793	phosphorus metabolic process	6/83	0.711959	0.973405	DQL14_RS05700/DQL14_RS03480/DQL14_RS03470/DQL14_RS06465/DQL14_RS01570/DQL14_RS00660	-/-/-/-/-/-
BP	GO:0006796	phosphate-containing compound metabolic process	6/83	0.711959	0.973405	DQL14_RS05700/DQL14_RS03480/DQL14_RS03470/DQL14_RS06465/DQL14_RS01570/DQL14_RS00660	-/-/-/-/-/-
BP	GO:1901564	organonitrogen compound metabolic process	20/83	0.724746	0.973405	DQL14_RS08265/DQL14_RS04505/DQL14_RS03480/DQL14_RS07955/DQL14_RS00925/DQL14_RS00750/DQL14_RS03470/DQL14_RS08070/DQL14_RS06465/DQL14_RS08395/DQL14_RS02575/DQL14_RS03865/DQL14_RS00250/DQL14_RS00990/DQL14_RS06000/DQL14_RS00660/DQL14_RS07855/DQL14_RS06310/DQL14_RS01400/DQL14_RS01665	sppA/aroC/-/-/pdxA/leuS/-/lon/-/-/rpsK/hslV/serS/panC/-/-/proS/pheS/ureA/infC
BP	GO:0009108	coenzyme biosynthetic process	2/83	0.726351	0.973405	DQL14_RS00990/DQL14_RS00660	panC/-
BP	GO:0034654	nucleobase-containing compound biosynthetic process	5/83	0.74685	0.973405	DQL14_RS03480/DQL14_RS03470/DQL14_RS01570/DQL14_RS00660/DQL14_RS04685	-/-/-/-/-
BP	GO:0007165	signal transduction	2/83	0.756075	0.973405	DQL14_RS04685/DQL14_RS01445	-/-
BP	GO:0009150	purine ribonucleotide metabolic process	2/83	0.756075	0.973405	DQL14_RS03480/DQL14_RS03470	-/-
BP	GO:0009259	ribonucleotide metabolic process	2/83	0.756075	0.973405	DQL14_RS03480/DQL14_RS03470	-/-
BP	GO:0019693	ribose phosphate metabolic process	2/83	0.756075	0.973405	DQL14_RS03480/DQL14_RS03470	-/-
BP	GO:0023052	signaling	2/83	0.756075	0.973405	DQL14_RS04685/DQL14_RS01445	-/-
BP	GO:0019438	aromatic compound biosynthetic process	7/83	0.772086	0.973405	DQL14_RS04505/DQL14_RS03480/DQL14_RS00925/DQL14_RS03470/DQL14_RS01570/DQL14_RS00660/DQL14_RS04685	aroC/-/pdxA/-/-/-/-
BP	GO:0016070	RNA metabolic process	8/83	0.776453	0.973405	DQL14_RS06005/DQL14_RS03960/DQL14_RS00750/DQL14_RS06550/DQL14_RS00250/DQL14_RS04685/DQL14_RS07855/DQL14_RS06310	-/rlmB/leuS/truA/serS/-/proS/pheS
BP	GO:0055114	oxidation-reduction process	9/83	0.78134	0.973405	DQL14_RS00925/DQL14_RS00110/DQL14_RS05560/DQL14_RS04570/DQL14_RS05085/DQL14_RS00830/DQL14_RS01125/DQL14_RS04345/DQL14_RS07935	pdxA/-/-/-/acnB/-/icd/-/gap
BP	GO:0006163	purine nucleotide metabolic process	2/83	0.783011	0.973405	DQL14_RS03480/DQL14_RS03470	-/-
BP	GO:0006732	coenzyme metabolic process	2/83	0.783011	0.973405	DQL14_RS00990/DQL14_RS00660	panC/-
BP	GO:0040011	locomotion	2/83	0.783011	0.973405	DQL14_RS04195/DQL14_RS07815	-/-
BP	GO:0034660	ncRNA metabolic process	4/83	0.786126	0.973405	DQL14_RS00750/DQL14_RS00250/DQL14_RS07855/DQL14_RS06310	leuS/serS/proS/pheS
BP	GO:0000160	phosphorelay signal transduction system	1/83	0.789336	0.973405	DQL14_RS04685	-
BP	GO:0006996	organelle organization	1/83	0.789336	0.973405	DQL14_RS04195	-
BP	GO:0022613	ribonucleoprotein complex biogenesis	1/83	0.789336	0.973405	DQL14_RS03115	-
BP	GO:0034404	nucleobase-containing small molecule biosynthetic process	1/83	0.789336	0.973405	DQL14_RS01570	-
BP	GO:0035556	intracellular signal transduction	1/83	0.789336	0.973405	DQL14_RS04685	-
BP	GO:0042254	ribosome biogenesis	1/83	0.789336	0.973405	DQL14_RS03115	-
BP	GO:1901566	organonitrogen compound biosynthetic process	13/83	0.79131	0.973405	DQL14_RS04505/DQL14_RS03480/DQL14_RS00925/DQL14_RS00750/DQL14_RS03470/DQL14_RS02575/DQL14_RS00250/DQL14_RS00990/DQL14_RS06000/DQL14_RS00660/DQL14_RS07855/DQL14_RS06310/DQL14_RS01665	aroC/-/pdxA/leuS/-/rpsK/serS/panC/-/-/proS/pheS/infC
BP	GO:0019637	organophosphate metabolic process	5/83	0.801757	0.973405	DQL14_RS03480/DQL14_RS03470/DQL14_RS06465/DQL14_RS01570/DQL14_RS00660	-/-/-/-/-
BP	GO:0072521	purine-containing compound metabolic process	2/83	0.807338	0.973405	DQL14_RS03480/DQL14_RS03470	-/-
BP	GO:0044271	cellular nitrogen compound biosynthetic process	13/83	0.83646	0.973405	DQL14_RS03480/DQL14_RS00925/DQL14_RS00750/DQL14_RS03470/DQL14_RS01570/DQL14_RS02575/DQL14_RS00250/DQL14_RS00990/DQL14_RS00660/DQL14_RS04685/DQL14_RS07855/DQL14_RS06310/DQL14_RS01665	-/pdxA/leuS/-/-/rpsK/serS/panC/-/-/proS/pheS/infC
BP	GO:1901135	carbohydrate derivative metabolic process	4/83	0.837979	0.973405	DQL14_RS03480/DQL14_RS03470/DQL14_RS06465/DQL14_RS08395	-/-/-/-
BP	GO:0006091	generation of precursor metabolites and energy	1/83	0.846267	0.973405	DQL14_RS05085	acnB
BP	GO:0030001	metal ion transport	1/83	0.846267	0.973405	DQL14_RS00130	-
BP	GO:0016043	cellular component organization	2/83	0.848909	0.973405	DQL14_RS04195/DQL14_RS02320	-/-
BP	GO:0009987	cellular process	46/83	0.85093	0.973405	DQL14_RS00350/DQL14_RS04195/DQL14_RS00055/DQL14_RS05700/DQL14_RS02220/DQL14_RS06005/DQL14_RS04505/DQL14_RS03480/DQL14_RS05135/DQL14_RS03960/DQL14_RS00155/DQL14_RS00925/DQL14_RS00750/DQL14_RS04570/DQL14_RS08020/DQL14_RS00300/DQL14_RS03470/DQL14_RS06465/DQL14_RS05085/DQL14_RS08395/DQL14_RS01570/DQL14_RS00720/DQL14_RS02575/DQL14_RS06550/DQL14_RS03865/DQL14_RS00250/DQL14_RS02320/DQL14_RS00990/DQL14_R…	dnaE/-/-/-/plsX/-/aroC/-/-/rlmB/-/pdxA/leuS/-/-/polA/-/-/acnB/-/-/mfd/rpsK/truA/hslV/serS/-/panC/-/-/-/-/proS/pheS/-/htpG/-/-/ligA/-/-/ureA/-/-/infC/-
BP	GO:0071840	cellular component organization or biogenesis	3/83	0.863315	0.973405	DQL14_RS04195/DQL14_RS02320/DQL14_RS03115	-/-/-
BP	GO:1901137	carbohydrate derivative biosynthetic process	2/83	0.866521	0.973405	DQL14_RS03480/DQL14_RS03470	-/-
BP	GO:0009116	nucleoside metabolic process	1/83	0.868731	0.973405	DQL14_RS08395	-
BP	GO:0015031	protein transport	1/83	0.868731	0.973405	DQL14_RS02550	secY
BP	GO:1901657	glycosyl compound metabolic process	1/83	0.868731	0.973405	DQL14_RS08395	-
BP	GO:1901362	organic cyclic compound biosynthetic process	7/83	0.876932	0.973405	DQL14_RS04505/DQL14_RS03480/DQL14_RS00925/DQL14_RS03470/DQL14_RS01570/DQL14_RS00660/DQL14_RS04685	aroC/-/pdxA/-/-/-/-
BP	GO:0008104	protein localization	1/83	0.887947	0.973405	DQL14_RS02550	secY
BP	GO:0033036	macromolecule localization	1/83	0.887947	0.973405	DQL14_RS02550	secY
BP	GO:0045184	establishment of protein localization	1/83	0.887947	0.973405	DQL14_RS02550	secY
BP	GO:0010467	gene expression	9/83	0.893726	0.973405	DQL14_RS03960/DQL14_RS00750/DQL14_RS02575/DQL14_RS00250/DQL14_RS06000/DQL14_RS04685/DQL14_RS07855/DQL14_RS06310/DQL14_RS01665	rlmB/leuS/rpsK/serS/-/-/proS/pheS/infC
BP	GO:0006355	regulation of transcription, DNA-templated	1/83	0.904379	0.973405	DQL14_RS04685	-
BP	GO:0010468	regulation of gene expression	1/83	0.904379	0.973405	DQL14_RS04685	-
BP	GO:0015833	peptide transport	1/83	0.904379	0.973405	DQL14_RS02550	secY
BP	GO:0042886	amide transport	1/83	0.904379	0.973405	DQL14_RS02550	secY
BP	GO:0051252	regulation of RNA metabolic process	1/83	0.904379	0.973405	DQL14_RS04685	-
BP	GO:1903506	regulation of nucleic acid-templated transcription	1/83	0.904379	0.973405	DQL14_RS04685	-
BP	GO:2001141	regulation of RNA biosynthetic process	1/83	0.904379	0.973405	DQL14_RS04685	-
BP	GO:0090407	organophosphate biosynthetic process	3/83	0.912399	0.973405	DQL14_RS03480/DQL14_RS03470/DQL14_RS00660	-/-/-
BP	GO:0009889	regulation of biosynthetic process	1/83	0.918426	0.973405	DQL14_RS04685	-
BP	GO:0010556	regulation of macromolecule biosynthetic process	1/83	0.918426	0.973405	DQL14_RS04685	-
BP	GO:0019219	regulation of nucleobase-containing compound metabolic process	1/83	0.918426	0.973405	DQL14_RS04685	-
BP	GO:0019222	regulation of metabolic process	1/83	0.918426	0.973405	DQL14_RS04685	-
BP	GO:0031323	regulation of cellular metabolic process	1/83	0.918426	0.973405	DQL14_RS04685	-
BP	GO:0031326	regulation of cellular biosynthetic process	1/83	0.918426	0.973405	DQL14_RS04685	-
BP	GO:0051171	regulation of nitrogen compound metabolic process	1/83	0.918426	0.973405	DQL14_RS04685	-
BP	GO:0060255	regulation of macromolecule metabolic process	1/83	0.918426	0.973405	DQL14_RS04685	-
BP	GO:0080090	regulation of primary metabolic process	1/83	0.918426	0.973405	DQL14_RS04685	-
BP	GO:2000112	regulation of cellular macromolecule biosynthetic process	1/83	0.918426	0.973405	DQL14_RS04685	-
BP	GO:0065007	biological regulation	3/83	0.921902	0.973405	DQL14_RS04685/DQL14_RS01445/DQL14_RS07830	-/-/-
BP	GO:0018130	heterocycle biosynthetic process	6/83	0.923225	0.973405	DQL14_RS03480/DQL14_RS00925/DQL14_RS03470/DQL14_RS01570/DQL14_RS00660/DQL14_RS04685	-/pdxA/-/-/-/-
BP	GO:0006351	transcription, DNA-templated	1/83	0.940687	0.973405	DQL14_RS04685	-
BP	GO:0032774	RNA biosynthetic process	1/83	0.940687	0.973405	DQL14_RS04685	-
BP	GO:0097659	nucleic acid-templated transcription	1/83	0.940687	0.973405	DQL14_RS04685	-
BP	GO:0008610	lipid biosynthetic process	1/83	0.949447	0.973405	DQL14_RS02220	plsX
BP	GO:0006396	RNA processing	1/83	0.956926	0.973405	DQL14_RS03960	rlmB
BP	GO:0044255	cellular lipid metabolic process	1/83	0.956926	0.973405	DQL14_RS02220	plsX
BP	GO:0071705	nitrogen compound transport	1/83	0.956926	0.973405	DQL14_RS02550	secY
BP	GO:0050789	regulation of biological process	2/83	0.964021	0.973405	DQL14_RS04685/DQL14_RS01445	-/-
BP	GO:0050794	regulation of cellular process	2/83	0.964021	0.973405	DQL14_RS04685/DQL14_RS01445	-/-
BP	GO:0055085	transmembrane transport	2/83	0.964021	0.973405	DQL14_RS03480/DQL14_RS03470	-/-
BP	GO:0006629	lipid metabolic process	1/83	0.973405	0.973405	DQL14_RS02220	plsX
BP	GO:0071702	organic substance transport	1/83	0.973405	0.973405	DQL14_RS02550	secY
CC	GO:0009288	bacterial-type flagellum	2022-03-31	0.214373	1	DQL14_RS04195/DQL14_RS04935/DQL14_RS07815	-/fliD/-
CC	GO:0042995	cell projection	2022-03-31	0.214373	1	DQL14_RS04195/DQL14_RS04935/DQL14_RS07815	-/fliD/-
CC	GO:0016020	membrane	22/31	0.23212	1	DQL14_RS00085/DQL14_RS02360/DQL14_RS07545/DQL14_RS03480/DQL14_RS02405/DQL14_RS03470/DQL14_RS02550/DQL14_RS05955/DQL14_RS00635/DQL14_RS02945/DQL14_RS04560/DQL14_RS06000/DQL14_RS03280/DQL14_RS01095/DQL14_RS00195/DQL14_RS05125/DQL14_RS01445/DQL14_RS03790/DQL14_RS07550/DQL14_RS01980/DQL14_RS03285/DQL14_RS01390	-/exbB/-/-/-/-/secY/-/-/crcB/-/-/-/eptA/-/-/-/cagV/-/-/-/-
CC	GO:0044425	membrane part	6/31	0.773567	1	DQL14_RS03480/DQL14_RS03470/DQL14_RS05955/DQL14_RS02945/DQL14_RS04560/DQL14_RS01095	-/-/-/crcB/-/eptA
CC	GO:0043226	organelle	4/31	0.87902	1	DQL14_RS04195/DQL14_RS04935/DQL14_RS02575/DQL14_RS07815	-/fliD/rpsK/-
CC	GO:0043228	non-membrane-bounded organelle	4/31	0.87902	1	DQL14_RS04195/DQL14_RS04935/DQL14_RS02575/DQL14_RS07815	-/fliD/rpsK/-
CC	GO:0016021	integral component of membrane	4/31	0.90447	1	DQL14_RS05955/DQL14_RS02945/DQL14_RS04560/DQL14_RS01095	-/crcB/-/eptA
CC	GO:0031224	intrinsic component of membrane	4/31	0.90447	1	DQL14_RS05955/DQL14_RS02945/DQL14_RS04560/DQL14_RS01095	-/crcB/-/eptA
CC	GO:0005623	cell	2022-10-31	0.906494	1	DQL14_RS04195/DQL14_RS05700/DQL14_RS04935/DQL14_RS03480/DQL14_RS03470/DQL14_RS02575/DQL14_RS03865/DQL14_RS06310/DQL14_RS07815/DQL14_RS03115	-/-/fliD/-/-/rpsK/hslV/pheS/-/-
CC	GO:0044464	cell part	2022-10-31	0.906494	1	DQL14_RS04195/DQL14_RS05700/DQL14_RS04935/DQL14_RS03480/DQL14_RS03470/DQL14_RS02575/DQL14_RS03865/DQL14_RS06310/DQL14_RS07815/DQL14_RS03115	-/-/fliD/-/-/rpsK/hslV/pheS/-/-
CC	GO:0005622	intracellular	2022-07-31	0.912731	1	DQL14_RS05700/DQL14_RS03480/DQL14_RS03470/DQL14_RS02575/DQL14_RS03865/DQL14_RS06310/DQL14_RS03115	-/-/-/rpsK/hslV/pheS/-
CC	GO:0032991	protein-containing complex	4/31	0.915421	1	DQL14_RS03480/DQL14_RS03470/DQL14_RS02575/DQL14_RS03865	-/-/rpsK/hslV
CC	GO:0044424	intracellular part	2022-05-31	0.976727	1	DQL14_RS03480/DQL14_RS03470/DQL14_RS02575/DQL14_RS03865/DQL14_RS06310	-/-/rpsK/hslV/pheS
CC	GO:0005840	ribosome	2022-01-31	0.986583	1	DQL14_RS02575	rpsK
CC	GO:1990904	ribonucleoprotein complex	2022-01-31	0.988856	1	DQL14_RS02575	rpsK
CC	GO:0043229	intracellular organelle	2022-01-31	0.992337	1	DQL14_RS02575	rpsK
CC	GO:0043232	intracellular non-membrane-bounded organelle	2022-01-31	0.992337	1	DQL14_RS02575	rpsK
CC	GO:0044444	cytoplasmic part	2022-01-31	0.992337	1	DQL14_RS02575	rpsK
CC	GO:0005737	cytoplasm	2/31	0.998582	1	DQL14_RS02575/DQL14_RS06310	rpsK/pheS
CC	GO:0005575	cellular_component	31/31	1	1	DQL14_RS04195/DQL14_RS00085/DQL14_RS02360/DQL14_RS05700/DQL14_RS04935/DQL14_RS07545/DQL14_RS03480/DQL14_RS05610/DQL14_RS02405/DQL14_RS03470/DQL14_RS02575/DQL14_RS02550/DQL14_RS05955/DQL14_RS03865/DQL14_RS00635/DQL14_RS02945/DQL14_RS04560/DQL14_RS06000/DQL14_RS06310/DQL14_RS03280/DQL14_RS07815/DQL14_RS01095/DQL14_RS00195/DQL14_RS05125/DQL14_RS03115/DQL14_RS01445/DQL14_RS03790/DQL14_RS07550/DQL14_R…	-/-/exbB/-/fliD/-/-/vacA/-/-/rpsK/secY/-/hslV/-/crcB/-/-/pheS/-/-/eptA/-/-/-/-/cagV/-/-/-/-
MF	GO:0008144	drug binding	27/102	0.00586084	0.0976788	DQL14_RS02040/DQL14_RS07255/DQL14_RS07795/DQL14_RS01065/DQL14_RS03705/DQL14_RS04540/DQL14_RS00750/DQL14_RS00260/DQL14_RS08310/DQL14_RS04570/DQL14_RS04915/DQL14_RS08070/DQL14_RS04705/DQL14_RS00720/DQL14_RS00250/DQL14_RS00180/DQL14_RS00740/DQL14_RS05425/DQL14_RS00035/DQL14_RS04685/DQL14_RS04180/DQL14_RS07855/DQL14_RS06310/DQL14_RS02260/DQL14_RS08180/DQL14_RS07810/DQL14_RS00895	-/-/-/-/cagE/-/leuS/uvrD/-/-/-/lon/uvrA/mfd/serS/-/-/-/recG/-/-/proS/pheS/htpG/fliI/-/-
MF	GO:0005524	ATP binding	25/102	0.00742891	0.0976788	DQL14_RS02040/DQL14_RS07255/DQL14_RS07795/DQL14_RS01065/DQL14_RS03705/DQL14_RS00750/DQL14_RS00260/DQL14_RS08310/DQL14_RS04570/DQL14_RS04915/DQL14_RS08070/DQL14_RS04705/DQL14_RS00720/DQL14_RS00250/DQL14_RS00180/DQL14_RS00740/DQL14_RS05425/DQL14_RS00035/DQL14_RS04685/DQL14_RS07855/DQL14_RS06310/DQL14_RS02260/DQL14_RS08180/DQL14_RS07810/DQL14_RS00895	-/-/-/-/cagE/leuS/uvrD/-/-/-/lon/uvrA/mfd/serS/-/-/-/recG/-/proS/pheS/htpG/fliI/-/-
MF	GO:0032559	adenyl ribonucleotide binding	25/102	0.00742891	0.0976788	DQL14_RS02040/DQL14_RS07255/DQL14_RS07795/DQL14_RS01065/DQL14_RS03705/DQL14_RS00750/DQL14_RS00260/DQL14_RS08310/DQL14_RS04570/DQL14_RS04915/DQL14_RS08070/DQL14_RS04705/DQL14_RS00720/DQL14_RS00250/DQL14_RS00180/DQL14_RS00740/DQL14_RS05425/DQL14_RS00035/DQL14_RS04685/DQL14_RS07855/DQL14_RS06310/DQL14_RS02260/DQL14_RS08180/DQL14_RS07810/DQL14_RS00895	-/-/-/-/cagE/leuS/uvrD/-/-/-/lon/uvrA/mfd/serS/-/-/-/recG/-/proS/pheS/htpG/fliI/-/-
MF	GO:0097367	carbohydrate derivative binding	29/102	0.00779459	0.0976788	DQL14_RS02040/DQL14_RS03080/DQL14_RS07255/DQL14_RS07795/DQL14_RS01065/DQL14_RS04820/DQL14_RS03705/DQL14_RS00750/DQL14_RS00260/DQL14_RS08310/DQL14_RS04570/DQL14_RS04915/DQL14_RS08070/DQL14_RS04705/DQL14_RS06735/DQL14_RS00720/DQL14_RS00250/DQL14_RS00180/DQL14_RS00870/DQL14_RS00740/DQL14_RS05425/DQL14_RS00035/DQL14_RS04685/DQL14_RS07855/DQL14_RS06310/DQL14_RS02260/DQL14_RS08180/DQL14_RS07810/DQL14_R…	-/tuf/-/-/-/-/cagE/leuS/uvrD/-/-/-/lon/uvrA/typA/mfd/serS/-/-/-/-/recG/-/proS/pheS/htpG/fliI/-/-
MF	GO:0032555	purine ribonucleotide binding	28/102	0.00828682	0.0976788	DQL14_RS02040/DQL14_RS03080/DQL14_RS07255/DQL14_RS07795/DQL14_RS01065/DQL14_RS04820/DQL14_RS03705/DQL14_RS00750/DQL14_RS00260/DQL14_RS08310/DQL14_RS04570/DQL14_RS04915/DQL14_RS08070/DQL14_RS04705/DQL14_RS06735/DQL14_RS00720/DQL14_RS00250/DQL14_RS00180/DQL14_RS00740/DQL14_RS05425/DQL14_RS00035/DQL14_RS04685/DQL14_RS07855/DQL14_RS06310/DQL14_RS02260/DQL14_RS08180/DQL14_RS07810/DQL14_RS00895	-/tuf/-/-/-/-/cagE/leuS/uvrD/-/-/-/lon/uvrA/typA/mfd/serS/-/-/-/recG/-/proS/pheS/htpG/fliI/-/-
MF	GO:0035639	purine ribonucleoside triphosphate binding	28/102	0.00828682	0.0976788	DQL14_RS02040/DQL14_RS03080/DQL14_RS07255/DQL14_RS07795/DQL14_RS01065/DQL14_RS04820/DQL14_RS03705/DQL14_RS00750/DQL14_RS00260/DQL14_RS08310/DQL14_RS04570/DQL14_RS04915/DQL14_RS08070/DQL14_RS04705/DQL14_RS06735/DQL14_RS00720/DQL14_RS00250/DQL14_RS00180/DQL14_RS00740/DQL14_RS05425/DQL14_RS00035/DQL14_RS04685/DQL14_RS07855/DQL14_RS06310/DQL14_RS02260/DQL14_RS08180/DQL14_RS07810/DQL14_RS00895	-/tuf/-/-/-/-/cagE/leuS/uvrD/-/-/-/lon/uvrA/typA/mfd/serS/-/-/-/recG/-/proS/pheS/htpG/fliI/-/-
MF	GO:0030554	adenyl nucleotide binding	25/102	0.00853832	0.0976788	DQL14_RS02040/DQL14_RS07255/DQL14_RS07795/DQL14_RS01065/DQL14_RS03705/DQL14_RS00750/DQL14_RS00260/DQL14_RS08310/DQL14_RS04570/DQL14_RS04915/DQL14_RS08070/DQL14_RS04705/DQL14_RS00720/DQL14_RS00250/DQL14_RS00180/DQL14_RS00740/DQL14_RS05425/DQL14_RS00035/DQL14_RS04685/DQL14_RS07855/DQL14_RS06310/DQL14_RS02260/DQL14_RS08180/DQL14_RS07810/DQL14_RS00895	-/-/-/-/cagE/leuS/uvrD/-/-/-/lon/uvrA/mfd/serS/-/-/-/recG/-/proS/pheS/htpG/fliI/-/-
MF	GO:0017076	purine nucleotide binding	28/102	0.00941482	0.0976788	DQL14_RS02040/DQL14_RS03080/DQL14_RS07255/DQL14_RS07795/DQL14_RS01065/DQL14_RS04820/DQL14_RS03705/DQL14_RS00750/DQL14_RS00260/DQL14_RS08310/DQL14_RS04570/DQL14_RS04915/DQL14_RS08070/DQL14_RS04705/DQL14_RS06735/DQL14_RS00720/DQL14_RS00250/DQL14_RS00180/DQL14_RS00740/DQL14_RS05425/DQL14_RS00035/DQL14_RS04685/DQL14_RS07855/DQL14_RS06310/DQL14_RS02260/DQL14_RS08180/DQL14_RS07810/DQL14_RS00895	-/tuf/-/-/-/-/cagE/leuS/uvrD/-/-/-/lon/uvrA/typA/mfd/serS/-/-/-/recG/-/proS/pheS/htpG/fliI/-/-
MF	GO:0032553	ribonucleotide binding	28/102	0.012056	0.111183	DQL14_RS02040/DQL14_RS03080/DQL14_RS07255/DQL14_RS07795/DQL14_RS01065/DQL14_RS04820/DQL14_RS03705/DQL14_RS00750/DQL14_RS00260/DQL14_RS08310/DQL14_RS04570/DQL14_RS04915/DQL14_RS08070/DQL14_RS04705/DQL14_RS06735/DQL14_RS00720/DQL14_RS00250/DQL14_RS00180/DQL14_RS00740/DQL14_RS05425/DQL14_RS00035/DQL14_RS04685/DQL14_RS07855/DQL14_RS06310/DQL14_RS02260/DQL14_RS08180/DQL14_RS07810/DQL14_RS00895	-/tuf/-/-/-/-/cagE/leuS/uvrD/-/-/-/lon/uvrA/typA/mfd/serS/-/-/-/recG/-/proS/pheS/htpG/fliI/-/-
MF	GO:0000166	nucleotide binding	30/102	0.0411537	0.274258	DQL14_RS02040/DQL14_RS00130/DQL14_RS03080/DQL14_RS07255/DQL14_RS07795/DQL14_RS01065/DQL14_RS04820/DQL14_RS00925/DQL14_RS03705/DQL14_RS00750/DQL14_RS00260/DQL14_RS08310/DQL14_RS04570/DQL14_RS04915/DQL14_RS08070/DQL14_RS04705/DQL14_RS06735/DQL14_RS00720/DQL14_RS00250/DQL14_RS00180/DQL14_RS00740/DQL14_RS05425/DQL14_RS00035/DQL14_RS04685/DQL14_RS07855/DQL14_RS06310/DQL14_RS02260/DQL14_RS08180/DQL14_R…	-/-/tuf/-/-/-/-/pdxA/cagE/leuS/uvrD/-/-/-/lon/uvrA/typA/mfd/serS/-/-/-/recG/-/proS/pheS/htpG/fliI/-/-
MF	GO:1901265	nucleoside phosphate binding	30/102	0.0411537	0.274258	DQL14_RS02040/DQL14_RS00130/DQL14_RS03080/DQL14_RS07255/DQL14_RS07795/DQL14_RS01065/DQL14_RS04820/DQL14_RS00925/DQL14_RS03705/DQL14_RS00750/DQL14_RS00260/DQL14_RS08310/DQL14_RS04570/DQL14_RS04915/DQL14_RS08070/DQL14_RS04705/DQL14_RS06735/DQL14_RS00720/DQL14_RS00250/DQL14_RS00180/DQL14_RS00740/DQL14_RS05425/DQL14_RS00035/DQL14_RS04685/DQL14_RS07855/DQL14_RS06310/DQL14_RS02260/DQL14_RS08180/DQL14_R…	-/-/tuf/-/-/-/-/pdxA/cagE/leuS/uvrD/-/-/-/lon/uvrA/typA/mfd/serS/-/-/-/recG/-/proS/pheS/htpG/fliI/-/-
MF	GO:0043167	ion binding	36/102	0.0437518	0.274258	DQL14_RS02040/DQL14_RS00130/DQL14_RS03080/DQL14_RS07255/DQL14_RS07795/DQL14_RS01065/DQL14_RS04820/DQL14_RS03705/DQL14_RS04540/DQL14_RS00750/DQL14_RS00260/DQL14_RS08310/DQL14_RS04570/DQL14_RS04915/DQL14_RS08070/DQL14_RS04705/DQL14_RS06735/DQL14_RS00720/DQL14_RS00250/DQL14_RS02320/DQL14_RS00180/DQL14_RS00740/DQL14_RS05425/DQL14_RS00035/DQL14_RS04685/DQL14_RS04180/DQL14_RS07855/DQL14_RS06310/DQL14_R…	-/-/tuf/-/-/-/-/cagE/-/leuS/uvrD/-/-/-/lon/uvrA/typA/mfd/serS/-/-/-/-/recG/-/-/proS/pheS/-/htpG/-/fliI/-/ureA/-/-
MF	GO:0043168	anion binding	30/102	0.0450384	0.274258	DQL14_RS02040/DQL14_RS03080/DQL14_RS07255/DQL14_RS07795/DQL14_RS01065/DQL14_RS04820/DQL14_RS03705/DQL14_RS04540/DQL14_RS00750/DQL14_RS00260/DQL14_RS08310/DQL14_RS04570/DQL14_RS04915/DQL14_RS08070/DQL14_RS04705/DQL14_RS06735/DQL14_RS00720/DQL14_RS00250/DQL14_RS00180/DQL14_RS00740/DQL14_RS05425/DQL14_RS00035/DQL14_RS04685/DQL14_RS04180/DQL14_RS07855/DQL14_RS06310/DQL14_RS02260/DQL14_RS08180/DQL14_R…	-/tuf/-/-/-/-/cagE/-/leuS/uvrD/-/-/-/lon/uvrA/typA/mfd/serS/-/-/-/recG/-/-/proS/pheS/htpG/fliI/-/-
MF	GO:0036094	small molecule binding	32/102	0.0462604	0.274258	DQL14_RS02040/DQL14_RS00130/DQL14_RS03080/DQL14_RS07255/DQL14_RS07795/DQL14_RS01065/DQL14_RS04820/DQL14_RS00925/DQL14_RS03705/DQL14_RS04540/DQL14_RS00750/DQL14_RS00260/DQL14_RS08310/DQL14_RS04570/DQL14_RS04915/DQL14_RS08070/DQL14_RS04705/DQL14_RS06735/DQL14_RS00720/DQL14_RS00250/DQL14_RS00180/DQL14_RS00740/DQL14_RS05425/DQL14_RS00035/DQL14_RS04685/DQL14_RS04180/DQL14_RS07855/DQL14_RS06310/DQL14_R…	-/-/tuf/-/-/-/-/pdxA/cagE/-/leuS/uvrD/-/-/-/lon/uvrA/typA/mfd/serS/-/-/-/recG/-/-/proS/pheS/htpG/fliI/-/-
MF	GO:0016787	hydrolase activity	23/102	0.0553743	0.306405	DQL14_RS00350/DQL14_RS08265/DQL14_RS07795/DQL14_RS03480/DQL14_RS07955/DQL14_RS04960/DQL14_RS00750/DQL14_RS00260/DQL14_RS03470/DQL14_RS04915/DQL14_RS08070/DQL14_RS06465/DQL14_RS04705/DQL14_RS01570/DQL14_RS03865/DQL14_RS05425/DQL14_RS00035/DQL14_RS07855/DQL14_RS01095/DQL14_RS00880/DQL14_RS08165/DQL14_RS00245/DQL14_RS00895	dnaE/sppA/-/-/-/-/leuS/uvrD/-/-/lon/-/uvrA/-/hslV/-/recG/proS/eptA/-/-/-/-
MF	GO:0016788	hydrolase activity, acting on ester bonds	7/102	0.0795358	0.388322	DQL14_RS00350/DQL14_RS00750/DQL14_RS05425/DQL14_RS07855/DQL14_RS01095/DQL14_RS00880/DQL14_RS08165	dnaE/leuS/-/proS/eptA/-/-
MF	GO:0016887	ATPase activity	7/102	0.0795358	0.388322	DQL14_RS07795/DQL14_RS03480/DQL14_RS03470/DQL14_RS04915/DQL14_RS08070/DQL14_RS04705/DQL14_RS00895	-/-/-/-/lon/uvrA/-
MF	GO:0016874	ligase activity	9/102	0.0925771	0.426883	DQL14_RS00750/DQL14_RS04950/DQL14_RS00250/DQL14_RS00180/DQL14_RS00990/DQL14_RS00740/DQL14_RS07855/DQL14_RS06310/DQL14_RS04260	leuS/-/serS/-/panC/-/proS/pheS/ligA
MF	GO:0046914	transition metal ion binding	5/102	0.135118	0.590251	DQL14_RS02320/DQL14_RS00980/DQL14_RS00120/DQL14_RS07830/DQL14_RS01400	-/-/-/-/ureA
MF	GO:0016866	intramolecular transferase activity	3/102	0.195564	0.773123	DQL14_RS06005/DQL14_RS06550/DQL14_RS01415	-/truA/-
MF	GO:0008233	peptidase activity	4/102	0.195609	0.773123	DQL14_RS08265/DQL14_RS07955/DQL14_RS08070/DQL14_RS03865	sppA/-/lon/hslV
MF	GO:0017111	nucleoside-triphosphatase activity	7/102	0.246192	0.781148	DQL14_RS07795/DQL14_RS03480/DQL14_RS03470/DQL14_RS04915/DQL14_RS08070/DQL14_RS04705/DQL14_RS00895	-/-/-/-/lon/uvrA/-
MF	GO:0051536	iron-sulfur cluster binding	5/102	0.251337	0.781148	DQL14_RS08215/DQL14_RS02320/DQL14_RS01710/DQL14_RS04520/DQL14_RS04345	rlmN/-/-/-/-
MF	GO:0051540	metal cluster binding	5/102	0.251337	0.781148	DQL14_RS08215/DQL14_RS02320/DQL14_RS01710/DQL14_RS04520/DQL14_RS04345	rlmN/-/-/-/-
MF	GO:0005488	binding	56/102	0.263511	0.781148	DQL14_RS00055/DQL14_RS02040/DQL14_RS00130/DQL14_RS03080/DQL14_RS07255/DQL14_RS07795/DQL14_RS06005/DQL14_RS07955/DQL14_RS05135/DQL14_RS03960/DQL14_RS01065/DQL14_RS04820/DQL14_RS00255/DQL14_RS00925/DQL14_RS03705/DQL14_RS04540/DQL14_RS00750/DQL14_RS00260/DQL14_RS05560/DQL14_RS08310/DQL14_RS04570/DQL14_RS08020/DQL14_RS00300/DQL14_RS04915/DQL14_RS08070/DQL14_RS04705/DQL14_RS06735/DQL14_RS00720/DQL14_R…	-/-/-/tuf/-/-/-/-/-/rlmB/-/-/-/pdxA/cagE/-/leuS/uvrD/-/-/-/-/polA/-/lon/uvrA/typA/mfd/truA/rlmN/serS/-/-/-/-/-/recG/-/-/-/proS/pheS/-/-/-/htpG/-/-/fliI/-/ureA/-/-/infC/-/-
MF	GO:0008168	methyltransferase activity	7/102	0.27232	0.781148	DQL14_RS00125/DQL14_RS03960/DQL14_RS00155/DQL14_RS08020/DQL14_RS04715/DQL14_RS01500/DQL14_RS07960	-/rlmB/-/-/rsmH/-/-
MF	GO:0070011	peptidase activity, acting on L-amino acid peptides	3/102	0.285756	0.781148	DQL14_RS07955/DQL14_RS08070/DQL14_RS03865	-/lon/hslV
MF	GO:0016462	pyrophosphatase activity	7/102	0.299169	0.781148	DQL14_RS07795/DQL14_RS03480/DQL14_RS03470/DQL14_RS04915/DQL14_RS08070/DQL14_RS04705/DQL14_RS00895	-/-/-/-/lon/uvrA/-
MF	GO:0016817	hydrolase activity, acting on acid anhydrides	7/102	0.299169	0.781148	DQL14_RS07795/DQL14_RS03480/DQL14_RS03470/DQL14_RS04915/DQL14_RS08070/DQL14_RS04705/DQL14_RS00895	-/-/-/-/lon/uvrA/-
MF	GO:0016818	hydrolase activity, acting on acid anhydrides, in phosphorus-containing anhydrides	7/102	0.299169	0.781148	DQL14_RS07795/DQL14_RS03480/DQL14_RS03470/DQL14_RS04915/DQL14_RS08070/DQL14_RS04705/DQL14_RS00895	-/-/-/-/lon/uvrA/-
MF	GO:0097159	organic cyclic compound binding	44/102	0.301166	0.781148	DQL14_RS00055/DQL14_RS02040/DQL14_RS00130/DQL14_RS03080/DQL14_RS07255/DQL14_RS07795/DQL14_RS06005/DQL14_RS05135/DQL14_RS03960/DQL14_RS01065/DQL14_RS04820/DQL14_RS00925/DQL14_RS03705/DQL14_RS04540/DQL14_RS00750/DQL14_RS00260/DQL14_RS05560/DQL14_RS08310/DQL14_RS04570/DQL14_RS08020/DQL14_RS00300/DQL14_RS04915/DQL14_RS08070/DQL14_RS04705/DQL14_RS06735/DQL14_RS00720/DQL14_RS06550/DQL14_RS00250/DQL14_R…	-/-/-/tuf/-/-/-/-/rlmB/-/-/pdxA/cagE/-/leuS/uvrD/-/-/-/-/polA/-/lon/uvrA/typA/mfd/truA/serS/-/-/-/recG/-/-/proS/pheS/htpG/-/fliI/-/-/infC/-/-
MF	GO:1901363	heterocyclic compound binding	44/102	0.301166	0.781148	DQL14_RS00055/DQL14_RS02040/DQL14_RS00130/DQL14_RS03080/DQL14_RS07255/DQL14_RS07795/DQL14_RS06005/DQL14_RS05135/DQL14_RS03960/DQL14_RS01065/DQL14_RS04820/DQL14_RS00925/DQL14_RS03705/DQL14_RS04540/DQL14_RS00750/DQL14_RS00260/DQL14_RS05560/DQL14_RS08310/DQL14_RS04570/DQL14_RS08020/DQL14_RS00300/DQL14_RS04915/DQL14_RS08070/DQL14_RS04705/DQL14_RS06735/DQL14_RS00720/DQL14_RS06550/DQL14_RS00250/DQL14_R…	-/-/-/tuf/-/-/-/-/rlmB/-/-/pdxA/cagE/-/leuS/uvrD/-/-/-/-/polA/-/lon/uvrA/typA/mfd/truA/serS/-/-/-/recG/-/-/proS/pheS/htpG/-/fliI/-/-/infC/-/-
MF	GO:0004812	aminoacyl-tRNA ligase activity	4/102	0.344809	0.801977	DQL14_RS00750/DQL14_RS00250/DQL14_RS07855/DQL14_RS06310	leuS/serS/proS/pheS
MF	GO:0016875	ligase activity, forming carbon-oxygen bonds	4/102	0.344809	0.801977	DQL14_RS00750/DQL14_RS00250/DQL14_RS07855/DQL14_RS06310	leuS/serS/proS/pheS
MF	GO:0022804	active transmembrane transporter activity	3/102	0.37869	0.801977	DQL14_RS03480/DQL14_RS03470/DQL14_RS00195	-/-/-
MF	GO:0016741	transferase activity, transferring one-carbon groups	7/102	0.382488	0.801977	DQL14_RS00125/DQL14_RS03960/DQL14_RS00155/DQL14_RS08020/DQL14_RS04715/DQL14_RS01500/DQL14_RS07960	-/rlmB/-/-/rsmH/-/-
MF	GO:0005515	protein binding	4/102	0.422014	0.801977	DQL14_RS07955/DQL14_RS00255/DQL14_RS04685/DQL14_RS02260	-/-/-/htpG
MF	GO:0140096	catalytic activity, acting on a protein	4/102	0.422014	0.801977	DQL14_RS08265/DQL14_RS07955/DQL14_RS08070/DQL14_RS03865	sppA/-/lon/hslV
MF	GO:0008170	N-methyltransferase activity	3/102	0.424461	0.801977	DQL14_RS08020/DQL14_RS01500/DQL14_RS07960	-/-/-
MF	GO:0016829	lyase activity	5/102	0.45212	0.801977	DQL14_RS04505/DQL14_RS05085/DQL14_RS08005/DQL14_RS01710/DQL14_RS00980	aroC/acnB/-/-/-
MF	GO:0003824	catalytic activity	69/102	0.462687	0.801977	DQL14_RS00350/DQL14_RS08265/DQL14_RS00055/DQL14_RS07795/DQL14_RS05700/DQL14_RS01120/DQL14_RS02220/DQL14_RS00125/DQL14_RS06005/DQL14_RS04505/DQL14_RS03480/DQL14_RS07955/DQL14_RS03960/DQL14_RS00155/DQL14_RS04960/DQL14_RS01085/DQL14_RS00925/DQL14_RS00110/DQL14_RS00750/DQL14_RS00260/DQL14_RS04950/DQL14_RS05560/DQL14_RS04570/DQL14_RS08020/DQL14_RS00300/DQL14_RS03470/DQL14_RS04915/DQL14_RS08070/DQL14_R…	dnaE/sppA/-/-/-/-/plsX/-/-/aroC/-/-/rlmB/-/-/nspC/pdxA/-/leuS/uvrD/-/-/-/-/polA/-/-/lon/-/acnB/-/uvrA/-/-/truA/rlmN/hslV/serS/-/panC/-/edd/-/-/-/-/-/recG/-/rsmH/proS/rfaE1/pheS/-/eptA/-/coaBC/icd/-/-/ligA/-/-/gap/cbf2/-/-/-/-
MF	GO:0004175	endopeptidase activity	2/102	0.480318	0.801977	DQL14_RS08070/DQL14_RS03865	lon/hslV
MF	GO:0015078	proton transmembrane transporter activity	2/102	0.480318	0.801977	DQL14_RS03480/DQL14_RS03470	-/-
MF	GO:0016616	oxidoreductase activity, acting on the CH-OH group of donors, NAD or NADP as acceptor	2/102	0.480318	0.801977	DQL14_RS00925/DQL14_RS01125	pdxA/icd
MF	GO:0016746	transferase activity, transferring acyl groups	2/102	0.480318	0.801977	DQL14_RS01120/DQL14_RS02220	-/plsX
MF	GO:0046872	metal ion binding	6/102	0.505124	0.801977	DQL14_RS00130/DQL14_RS02320/DQL14_RS00980/DQL14_RS00120/DQL14_RS07830/DQL14_RS01400	-/-/-/-/-/ureA
MF	GO:0001882	nucleoside binding	3/102	0.512106	0.801977	DQL14_RS03080/DQL14_RS04820/DQL14_RS06735	tuf/-/typA
MF	GO:0001883	purine nucleoside binding	3/102	0.512106	0.801977	DQL14_RS03080/DQL14_RS04820/DQL14_RS06735	tuf/-/typA
MF	GO:0005525	GTP binding	3/102	0.512106	0.801977	DQL14_RS03080/DQL14_RS04820/DQL14_RS06735	tuf/-/typA
MF	GO:0019001	guanyl nucleotide binding	3/102	0.512106	0.801977	DQL14_RS03080/DQL14_RS04820/DQL14_RS06735	tuf/-/typA
MF	GO:0032549	ribonucleoside binding	3/102	0.512106	0.801977	DQL14_RS03080/DQL14_RS04820/DQL14_RS06735	tuf/-/typA
MF	GO:0032550	purine ribonucleoside binding	3/102	0.512106	0.801977	DQL14_RS03080/DQL14_RS04820/DQL14_RS06735	tuf/-/typA
MF	GO:0032561	guanyl ribonucleotide binding	3/102	0.512106	0.801977	DQL14_RS03080/DQL14_RS04820/DQL14_RS06735	tuf/-/typA
MF	GO:0043169	cation binding	6/102	0.562759	0.856797	DQL14_RS00130/DQL14_RS02320/DQL14_RS00980/DQL14_RS00120/DQL14_RS07830/DQL14_RS01400	-/-/-/-/-/ureA
MF	GO:0140101	catalytic activity, acting on a tRNA	4/102	0.567757	0.856797	DQL14_RS00750/DQL14_RS00250/DQL14_RS07855/DQL14_RS06310	leuS/serS/proS/pheS
MF	GO:0004518	nuclease activity	2/102	0.583337	0.864588	DQL14_RS00350/DQL14_RS05425	dnaE/-
MF	GO:0016853	isomerase activity	4/102	0.60105	0.875213	DQL14_RS06005/DQL14_RS06550/DQL14_RS01415/DQL14_RS01930	-/truA/-/cbf2
MF	GO:0016810	hydrolase activity, acting on carbon-nitrogen (but not peptide) bonds	2/102	0.628988	0.89697	DQL14_RS04960/DQL14_RS00245	-/-
MF	GO:0140098	catalytic activity, acting on RNA	5/102	0.637605	0.89697	DQL14_RS03960/DQL14_RS00750/DQL14_RS00250/DQL14_RS07855/DQL14_RS06310	rlmB/leuS/serS/proS/pheS
MF	GO:0015077	monovalent inorganic cation transmembrane transporter activity	2/102	0.670704	0.912598	DQL14_RS03480/DQL14_RS03470	-/-
MF	GO:0016614	oxidoreductase activity, acting on CH-OH group of donors	2/102	0.670704	0.912598	DQL14_RS00925/DQL14_RS01125	pdxA/icd
MF	GO:0015318	inorganic molecular entity transmembrane transporter activity	3/102	0.69594	0.921689	DQL14_RS03480/DQL14_RS03470/DQL14_RS00195	-/-/-
MF	GO:0048037	cofactor binding	9/102	0.699595	0.921689	DQL14_RS00925/DQL14_RS04540/DQL14_RS05560/DQL14_RS08215/DQL14_RS02320/DQL14_RS01710/DQL14_RS04520/DQL14_RS04345/DQL14_RS00705	pdxA/-/-/rlmN/-/-/-/-/-
MF	GO:0140097	catalytic activity, acting on DNA	3/102	0.725777	0.941242	DQL14_RS00155/DQL14_RS00300/DQL14_RS04260	-/polA/ligA
MF	GO:0016301	kinase activity	2/102	0.742806	0.948506	DQL14_RS05700/DQL14_RS00660	-/-
MF	GO:0022890	inorganic cation transmembrane transporter activity	2/102	0.773566	0.965693	DQL14_RS03480/DQL14_RS03470	-/-
MF	GO:0003723	RNA binding	5/102	0.798803	0.965693	DQL14_RS06005/DQL14_RS03960/DQL14_RS06550/DQL14_RS06310/DQL14_RS01665	-/rlmB/truA/pheS/infC
MF	GO:0005215	transporter activity	6/102	0.809798	0.965693	DQL14_RS02360/DQL14_RS03480/DQL14_RS02405/DQL14_RS03470/DQL14_RS00205/DQL14_RS00195	exbB/-/-/-/-/-
MF	GO:0003677	DNA binding	9/102	0.815099	0.965693	DQL14_RS00055/DQL14_RS07255/DQL14_RS05135/DQL14_RS08020/DQL14_RS00300/DQL14_RS05425/DQL14_RS00035/DQL14_RS01500/DQL14_RS07960	-/-/-/-/polA/-/recG/-/-
MF	GO:0008324	cation transmembrane transporter activity	2/102	0.825658	0.965693	DQL14_RS03480/DQL14_RS03470	-/-
MF	GO:0005198	structural molecule activity	3/102	0.859493	0.965693	DQL14_RS04195/DQL14_RS02575/DQL14_RS07815	-/rpsK/-
MF	GO:0022857	transmembrane transporter activity	3/102	0.859493	0.965693	DQL14_RS03480/DQL14_RS03470/DQL14_RS00195	-/-/-
MF	GO:0004871	signal transducer activity	1/102	0.872614	0.965693	DQL14_RS01445	-
MF	GO:0016773	phosphotransferase activity, alcohol group as acceptor	1/102	0.872614	0.965693	DQL14_RS00660	-
MF	GO:0016779	nucleotidyltransferase activity	1/102	0.872614	0.965693	DQL14_RS00300	polA
MF	GO:0015075	ion transmembrane transporter activity	2/102	0.898973	0.969873	DQL14_RS03480/DQL14_RS03470	-/-
MF	GO:0003676	nucleic acid binding	16/102	0.899761	0.969873	DQL14_RS00055/DQL14_RS07255/DQL14_RS06005/DQL14_RS05135/DQL14_RS03960/DQL14_RS08020/DQL14_RS00300/DQL14_RS00720/DQL14_RS06550/DQL14_RS05425/DQL14_RS00035/DQL14_RS06310/DQL14_RS01500/DQL14_RS07810/DQL14_RS01665/DQL14_RS07960	-/-/-/-/rlmB/-/polA/mfd/truA/-/recG/pheS/-/-/infC/-
MF	GO:0016491	oxidoreductase activity	8/102	0.929233	0.980015	DQL14_RS00925/DQL14_RS00110/DQL14_RS05560/DQL14_RS04570/DQL14_RS00830/DQL14_RS01125/DQL14_RS07935/DQL14_RS00705	pdxA/-/-/-/-/icd/gap/-
MF	GO:0016772	transferase activity, transferring phosphorus-containing groups	3/102	0.932785	0.980015	DQL14_RS05700/DQL14_RS00300/DQL14_RS00660	-/polA/-
MF	GO:0016757	transferase activity, transferring glycosyl groups	1/102	0.946686	0.980338	DQL14_RS06000	-
MF	GO:0016740	transferase activity	13/102	0.956715	0.980338	DQL14_RS05700/DQL14_RS01120/DQL14_RS02220/DQL14_RS00125/DQL14_RS03960/DQL14_RS00155/DQL14_RS08020/DQL14_RS00300/DQL14_RS06000/DQL14_RS00660/DQL14_RS04715/DQL14_RS01500/DQL14_RS07960	-/-/plsX/-/rlmB/-/-/polA/-/-/rsmH/-/-
MF	GO:0050662	coenzyme binding	2/102	0.976609	0.984449	DQL14_RS00925/DQL14_RS04540	pdxA/-
MF	GO:0003735	structural constituent of ribosome	1/102	0.984449	0.984449	DQL14_RS02575	rpsK
*Gene ratio is the ratio of the number of differential genes annotated on the GO pathway to the total number of differential genes.

## Sheet: ST4
Supplementary Table 4. KEGG enrichment between control group (Con) and zinc acetate treated group (ZA).
KEGGID	Description	GeneRatio*	pvalue	padj	geneID	geneName
hpy00330	Arginine and proline metabolism	5/95	0.0167621	0.737532	DQL14_RS05350/DQL14_RS04650/DQL14_RS04960/DQL14_RS01085/DQL14_RS04540	-/-/-/nspC/-
hpy05120	Epithelial cell signaling in Helicobacter pylori infection	11/95	0.043237	0.834794	DQL14_RS05610/Novel00019/DQL14_RS03760/DQL14_RS03930/DQL14_RS03705/DQL14_RS05760/DQL14_RS03710/DQL14_RS03795/DQL14_RS03790/DQL14_RS01400/DQL14_RS01390	vacA/-/cagQ/cagA/cagE/alpB/cagF/cagW/cagV/ureA/-
hpy03070	Bacterial secretion system	6/95	0.0569178	0.834794	DQL14_RS02040/DQL14_RS05610/DQL14_RS00760/DQL14_RS00765/DQL14_RS02550/DQL14_RS07100	-/vacA/secF/secD/secY/tatB
hpy00270	Cysteine and methionine metabolism	5/95	0.104815	0.989154	DQL14_RS05350/DQL14_RS04540/DQL14_RS01710/DQL14_RS01280/DQL14_RS03530	-/-/-/-/-
hpy00630	Glyoxylate and dicarboxylate metabolism	4/95	0.124847	0.989154	DQL14_RS01120/DQL14_RS05560/DQL14_RS05085/DQL14_RS04520	-/-/acnB/-
hpy03060	Protein export	4/95	0.187546	0.989154	DQL14_RS00760/DQL14_RS00765/DQL14_RS02550/DQL14_RS07100	secF/secD/secY/tatB
hpy01200	Carbon metabolism	10/95	0.28771	0.989154	DQL14_RS00175/DQL14_RS05700/DQL14_RS01120/DQL14_RS05560/DQL14_RS06600/DQL14_RS05085/DQL14_RS06590/DQL14_RS01710/DQL14_RS01125/DQL14_RS07935	tal/-/-/-/pgl/acnB/edd/-/icd/gap
hpy00030	Pentose phosphate pathway	3/95	0.368421	0.989154	DQL14_RS00175/DQL14_RS06600/DQL14_RS06590	tal/pgl/edd
hpy03030	DNA replication	3/95	0.368421	0.989154	DQL14_RS00350/DQL14_RS00300/DQL14_RS04260	dnaE/polA/ligA
hpy03430	Mismatch repair	3/95	0.368421	0.989154	DQL14_RS00350/DQL14_RS00260/DQL14_RS04260	dnaE/uvrD/ligA
hpy00240	Pyrimidine metabolism	4/95	0.37128	0.989154	DQL14_RS04570/DQL14_RS06465/DQL14_RS01570/DQL14_RS05075	-/-/-/-
hpy00970	Aminoacyl-tRNA biosynthesis	5/95	0.404071	0.989154	DQL14_RS00080/DQL14_RS00750/DQL14_RS00250/DQL14_RS07855/DQL14_RS06310	-/leuS/serS/proS/pheS
hpy01230	Biosynthesis of amino acids	10/95	0.423761	0.989154	DQL14_RS00175/DQL14_RS01120/DQL14_RS04505/DQL14_RS04540/DQL14_RS00110/DQL14_RS05085/DQL14_RS01530/DQL14_RS01710/DQL14_RS01125/DQL14_RS07935	tal/-/aroC/-/-/acnB/-/-/icd/gap
hpy02010	ABC transporters	5/95	0.437291	0.989154	DQL14_RS07795/DQL14_RS07545/DQL14_RS04915/DQL14_RS07550/DQL14_RS00895	-/-/-/-/-
hpy00020	Citrate cycle (TCA cycle)	3/95	0.457842	0.989154	DQL14_RS01120/DQL14_RS05085/DQL14_RS01125	-/acnB/icd
hpy00770	Pantothenate and CoA biosynthesis	2/95	0.471372	0.989154	DQL14_RS00990/DQL14_RS05400	panC/coaBC
hpy00780	Biotin metabolism	2/95	0.471372	0.989154	DQL14_RS02190/DQL14_RS01135	fabI/bioD
hpy03440	Homologous recombination	3/95	0.500625	0.989154	DQL14_RS00350/DQL14_RS00300/DQL14_RS00035	dnaE/polA/recG
hpy00300	Lysine biosynthesis	2/95	0.57403	0.989154	DQL14_RS00110/DQL14_RS00180	-/-
hpy00640	Propanoate metabolism	2/95	0.57403	0.989154	DQL14_RS05700/DQL14_RS05085	-/acnB
hpy02020	Two-component system	5/95	0.594143	0.989154	DQL14_RS04195/DQL14_RS02405/DQL14_RS01445/DQL14_RS04640/DQL14_RS00705	-/-/-/-/-
hpy00250	Alanine, aspartate and glutamate metabolism	2/95	0.619729	0.989154	DQL14_RS04540/DQL14_RS00645	-/-
hpy00260	Glycine, serine and threonine metabolism	2/95	0.619729	0.989154	DQL14_RS01530/DQL14_RS01710	-/-
hpy01100	Metabolic pathways	50/95	0.65474	0.989154	DQL14_RS00175/DQL14_RS05700/DQL14_RS01120/DQL14_RS02220/DQL14_RS00080/DQL14_RS05350/DQL14_RS04650/Novel00020/DQL14_RS04505/DQL14_RS03480/DQL14_RS02190/DQL14_RS04960/DQL14_RS01085/DQL14_RS00925/DQL14_RS04540/DQL14_RS00110/DQL14_RS05560/DQL14_RS08310/DQL14_RS04570/DQL14_RS03470/DQL14_RS06600/DQL14_RS06465/DQL14_RS05085/DQL14_RS03990/DQL14_RS01570/DQL14_RS01530/DQL14_RS01135/DQL14_RS00180/DQL14_RS00…	tal/-/-/plsX/-/-/-/-/aroC/-/fabI/-/nspC/pdxA/-/-/-/-/-/-/pgl/-/acnB/acpP/-/-/bioD/-/panC/edd/-/-/-/-/-/-/rfaE1/tenA/-/-/eptA/coaBC/icd/-/-/-/gap/ureA/-/-
hpy00550	Peptidoglycan biosynthesis	2/95	0.661614	0.989154	DQL14_RS00180/DQL14_RS04180	-/-
hpy02024	Quorum sensing	2/95	0.661614	0.989154	DQL14_RS02550/DQL14_RS00120	secY/-
hpy00230	Purine metabolism	3/95	0.71516	0.989154	DQL14_RS04570/DQL14_RS01570/DQL14_RS01400	-/-/ureA
hpy01120	Microbial metabolism in diverse environments	11/95	0.720566	0.989154	DQL14_RS00175/DQL14_RS05700/DQL14_RS01120/DQL14_RS06600/DQL14_RS05085/DQL14_RS01530/DQL14_RS06590/DQL14_RS04520/DQL14_RS01125/DQL14_RS07935/DQL14_RS01400	tal/-/-/pgl/acnB/-/edd/-/icd/gap/ureA
hpy02040	Flagellar assembly	4/95	0.754919	0.989154	DQL14_RS04195/DQL14_RS04935/DQL14_RS07815/DQL14_RS08180	-/fliD/-/fliI
hpy00400	Phenylalanine, tyrosine and tryptophan biosynthesis	2/95	0.765484	0.989154	DQL14_RS04505/DQL14_RS04540	aroC/-
hpy00061	Fatty acid biosynthesis	1/95	0.814637	0.989154	DQL14_RS02190	fabI
hpy00900	Terpenoid backbone biosynthesis	1/95	0.843648	0.989154	DQL14_RS08310	-
hpy01212	Fatty acid metabolism	1/95	0.843648	0.989154	DQL14_RS02190	fabI
hpy03018	RNA degradation	1/95	0.843648	0.989154	DQL14_RS07810	-
hpy01110	Biosynthesis of secondary metabolites	19/95	0.892802	0.989154	DQL14_RS00175/DQL14_RS01120/DQL14_RS02220/DQL14_RS04505/DQL14_RS02190/DQL14_RS04540/DQL14_RS00110/DQL14_RS05560/DQL14_RS08310/DQL14_RS06600/DQL14_RS05085/DQL14_RS03990/DQL14_RS01530/DQL14_RS00990/DQL14_RS01710/DQL14_RS04520/DQL14_RS01125/DQL14_RS00120/DQL14_RS07935	tal/-/plsX/aroC/fabI/-/-/-/-/pgl/acnB/acpP/-/panC/-/-/icd/-/gap
hpy00680	Methane metabolism	1/95	0.921097	0.989154	DQL14_RS05700	-
hpy00190	Oxidative phosphorylation	3/95	0.928008	0.989154	DQL14_RS03480/DQL14_RS03470/DQL14_RS00705	-/-/-
hpy02030	Bacterial chemotaxis	1/95	0.933548	0.989154	DQL14_RS01445	-
hpy00540	Lipopolysaccharide biosynthesis	2/95	0.939275	0.989154	DQL14_RS05470/DQL14_RS01095	rfaE1/eptA
hpy00520	Amino sugar and nucleotide sugar metabolism	1/95	0.952911	0.989154	DQL14_RS01415	-
hpy00620	Pyruvate metabolism	1/95	0.960379	0.989154	DQL14_RS05700	-
hpy00790	Folate biosynthesis	1/95	0.960379	0.989154	DQL14_RS00740	-
hpy00010	Glycolysis / Gluconeogenesis	1/95	0.966673	0.989154	DQL14_RS07935	gap
hpy03010	Ribosome	3/95	0.993817	0.993817	DQL14_RS02575/DQL14_RS03115/DQL14_RS03085	rpsK/-/rpmG
*Gene ratio is the ratio of the number of differential genes annotated on the KEGG pathway to the total number of differential genes.

## Sheet: ST5
Supplementary Table 5. Results of comparative genomics analyses between control group (Con) and zinc acetate treated group (ZA).
Supplementary Table 5A. Indel type statistics of comparative genomics analyses between Con and ZA.
Reference name	Sample ID	Type	Start codon ins	CDS inside ins	Stop codon ins	Start codon del	CDS inside del	Stop codon del
ZA	Con	Number	0	0	0	0	0	0
		Ratio(%)	0	0	0	0	0	0
Supplementary Table 5B. Indel mutation statistics of comparative genomics analyses between Con and ZA.
Reference name	Sample ID	Type	Frame-shifted	Start codon	Stop codon	Premature stop	Effect	With indel CDS number	All CDS number
ZA	Con	Number	0	0	0	0	0	0	1725
		Ratio(%)	0	0	0	0	0	0	--
Supplementary Table 5C. Structural variations between Con and ZA.
Target ID	Target start	Target end	Query ID	Query start	Query end	Dir	Type	Target size	Query size	Align block type1	Align block number	P value*
Scaffold17	1	29369	Scaffold17	1	29369	-	Inversion	29369	29369	210	8-8	0
Scaffold26	101	307	Scaffold9	1	207	-	Trans+Inver	207	207	211	18-18	0
Scaffold30	1	2168	Scaffold29	1	2168	+	Translocation	2168	2168	201	23-23	0
Scaffold31	1	2119	Scaffold30	1	2119	-	Inversion	2119	2119	210	24-24	0
Scaffold32	1	1889	Scaffold31	1	1889	-	Inversion	1889	1889	210	25-25	0
Scaffold38	1	533	Scaffold38	1	533	-	Inversion	533	533	210	31-31	0
Scaffold8	1	276	Scaffold36	377	652	+	Translocation	276	276	201	36-36	0
1The first number: 2-SV on small align block; the second number: 1-inversion, 0-non-inversion; the third number: 1-translocation, 0-non-translocation.
Supplementary Table 5D. Synteny analyses between Con and ZA.
Target ID	Target start	Target end	Query ID	Query start	Query end	Dir	Identity	Target size	Query size	Score	Type	Align block number
Scaffold1	1	250913	Scaffold1	1	250913	+	100	250913	250913	23699918	Colinearity	0-0
Scaffold10	1	61076	Scaffold10	1	61076	+	100	61076	61076	5776544	Colinearity	1-1
Scaffold11	28	54066	Scaffold11	4054	58092	+	100	54039	54039	5105586	Colinearity	2-2
Scaffold12	1	47151	Scaffold12	1	47151	+	100	47151	47151	4460769	Colinearity	3-3
Scaffold13	1	45900	Scaffold13	1	45900	+	100	45900	45900	4335786	Colinearity	4-4
Scaffold14	1	44805	Scaffold14	1	44806	+	100	44805	44806	4234231	Colinearity	5-5
Scaffold15	1	43776	Scaffold15	281	44056	+	100	43776	43776	4139046	Colinearity	6-6
Scaffold16	1	38695	Scaffold16	1	38695	+	100	38695	38695	3661375	Colinearity	7-7
Scaffold17	1	29369	Scaffold17	1	29369	+	100	29369	29369	2774990	Colinearity	8-8
Scaffold18	1	28200	Scaffold18	1	28200	+	100	28200	28200	2662464	Colinearity	9-9
Scaffold19	1	21196	Scaffold19	1	21196	+	100	21196	21196	2002375	Colinearity	10-10
Scaffold2	1	203298	Scaffold2	1	203297	+	100	203298	203297	19218846	Colinearity	11-11
Scaffold20	25	15495	Scaffold20	1	15471	+	100	15471	15471	1460988	Colinearity	12-12
Scaffold21	1	11732	Scaffold21	1	11732	+	100	11732	11732	1109300	Colinearity	13-13
Scaffold22	1	9117	Scaffold22	1	9117	+	100	9117	9117	860706	Colinearity	14-14
Scaffold23	1	8583	Scaffold23	1	8583	+	100	8583	8583	807684	Colinearity	15-15
Scaffold24	1	8098	Scaffold24	1	8098	+	100	8098	8098	764467	Colinearity	16-16
Scaffold25	1	7998	Scaffold25	1	7998	+	100	7998	7998	751956	Colinearity	17-17
Scaffold26	28	180	Scaffold9	66276	66428	-	100	153	153	14364	Tran+Inver	18-18
Scaffold26	181	4233	Scaffold11	1	4053	+	100	4053	4053	384915	Translocation	19-19
Scaffold27	1	4314	Scaffold26	1	4314	+	100	4314	4314	404949	Colinearity	20-20
Scaffold28	1	3631	Scaffold27	1	3631	+	100	3631	3631	342517	Colinearity	21-21
Scaffold29	25	2901	Scaffold28	1	2877	+	100	2877	2877	272724	Colinearity	22-22
Scaffold3	1	134857	Scaffold3	1	134857	+	100	134857	134857	12738835	Colinearity	23-23
Scaffold30	1	2168	Scaffold29	1	2168	+	100	2168	2168	204506	Translocation	24-24
Scaffold31	1	2119	Scaffold30	1	2119	+	100	2119	2119	201406	Colinearity	25-25
Scaffold32	1	1889	Scaffold31	1	1889	+	100	1889	1889	177884	Colinearity	26-26
Scaffold33	1	1526	Scaffold32	1	1526	+	100	1526	1526	143987	Colinearity	27-27
Scaffold34	1	1118	Scaffold33	1	1118	+	100	1118	1118	105509	Colinearity	28-28
Scaffold35	1	915	Scaffold34	1	915	+	100	915	915	86676	Colinearity	29-29
Scaffold36	1	897	Scaffold35	1	897	+	100	897	897	85110	Colinearity	30-30
Scaffold37	1	745	Scaffold37	1	745	+	100	745	745	70567	Colinearity	31-31
Scaffold38	1	533	Scaffold38	1	533	+	100	533	533	50771	Colinearity	32-32
Scaffold4	1	121510	Scaffold4	1	121510	+	100	121510	121510	11468404	Colinearity	33-33
Scaffold5	1	121263	Scaffold5	1	121263	+	100	121263	121263	11461713	Colinearity	34-34
Scaffold6	173	98011	Scaffold6	1	97839	+	100	97839	97839	9250164	Colinearity	35-35
Scaffold7	1	80475	Scaffold7	1	80475	+	100	80475	80475	7613538	Colinearity	36-36
Scaffold8	1	276	Scaffold36	377	652	+	100	276	276	25863	Translocation	37-37
Scaffold8	277	78471	Scaffold8	1	78194	+	100	78195	78194	7382394	Colinearity	38-38
Scaffold9	101	66375	Scaffold9	281	66555	+	100	66275	66275	6261992	Colinearity	39-39

## Sheet: ST6
Supplementary Table 6. Primers and reaction conditions of qRT-PCR for 6 differentially expressed genes.
qRT-PCR Primer
Primer	Nucleotide sequence 5'-3'	Description
DQL14_RS05815-F	ACCACCTCTATGGGCTTGGGATAG	DQL14_RS05815 forward primer for qRT-PCR
DQL14_RS05815-R	TCGCTCACCCACATGCTCAAAC	DQL14_RS05815 reverse primer for qRT-PCR
DQL14_RS04055-F	ACGCACCAACGCATCCATGAAG	DQL14_RS04055 forward primer for qRT-PCR
DQL14_RS04055-R	TGCCTAAAGCCCTTTGGAGTTGC	DQL14_RS04055 reverse primer for qRT-PCR
DQL14_RS05110-F	GGGGCTGACTTGGATTTCGACAG	DQL14_RS05110 forward primer for qRT-PCR
DQL14_RS05110-R	GCGTAAGCTGGAGCGTAATCTGTG	DQL14_RS05110 reverse primer for qRT-PCR
DQL14_RS03085-F	GGGTTGAAGTGTTCTGATTGTGAAGA	DQL14_RS03085 forward primer for qRT-PCR
DQL14_RS03085-R	GTGTTTGTTTTCCCTTGGGCAGA	DQL14_RS03085 reverse primer for qRT-PCR
DQL14_RS04690-F	TGAGTAGCAAGACCGCTTTAGCA	DQL14_RS04690 forward primer for qRT-PCR
DQL14_RS04690-R	AGAACGAGTTAGGTTTCTGCGGT	DQL14_RS04690 reverse primer for qRT-PCR
DQL14_RS08375-F	ACAGATTTGCCCCATATCGCA	DQL14_RS08375 forward primer for qRT-PCR
DQL14_RS08375-R	GCGTTTGGTTAGATGAAGTTTAAGGG	DQL14_RS08375 reverse primer for qRT-PCR
16s-F	CTTGCTAGAGTGCTGATTA	16s rDNA gene forward primer for qRT-PCR
16s-R	TCCCACACTCTAGAATAGT	16s rDNA gene reverse primer for qRT-PCR
Underline letters indicate nucleotides added at 5’end to create a restriction site.
qRT-PCR reaction and process
Reaction Component	Reaction Volume	Process	Temperation	Time
2× UltraSYBR Mixture	10 µl	Pre-denaturation	95 ℃	10min
Forward primer	0.5 µl (10 μM）	Denaturation	95 ℃	10s
Backward primer	0.5 µl (10 μM）	Annealing	60 ℃	20s
Template cDNA	2 µl	Extension	72 ℃*	15s
RNase-free water	7 µl	Cycle number	40
Total	20 µl	Melt curve	95 ℃, 15s → 60 ℃, 60s → 95 ℃, 30s
* Fluorescence signal was collected at 72℃ for each cycle.

## Sheet: ST7
Supplementary Table 7. The procedures of ssrA gene knocking-out.
Step 1.	Genome extraction.
	H.pylori NCTC 11637 genome was extracted following the manufacture protocol (DP302, TIANGEN).
Step 2.	Amplify upstream and downstream homologous arms.
	PCR Primer
	Primer	Nucleotide sequence 5'-3'	Description
	UF	AACTGCAGAGCGAAAGATCCATTAACTT	Forward primer of upstream homologous arm with a Pst I restriction site.
	UR	GGAATTCGAAGTTTGTGTTTAGGGCAAG	Reverse primer of upstream homologous arm with a EcoR I restriction site.
	DF	CGGGATCCTCTGTCGAAATCCAAGTCAG	Forward primer of downstream homologous arm with a BamH I restriction site.
	DR	CCATCGATATCGTTTCTGGTGCCAATGA	Reverse primer of downstream homologous arm with a Cla I restriction site.
	Underline letters indicate nucleotides added at 5’end to create a restriction site.
	PCR Reaction and Process
	Reaction Component	Reaction Volume	Process	Temperation	Time
	2× Taq PCR Mastermix	25 µl	Pre-degeneration	95 ℃	10min
	Forward primer	1 µl	Degeneration	95 ℃	30s
	Backward primer	1 µl	Annealing	55 ℃	30s
	Template - Genome DNA	4 µl	Extension	72 ℃	60s
	RNase-free water	19 µl	Final extension	72 ℃	8min
	Total	50 µl	Cycle number	35
Step 3.	Gel purification.
	PCR products were excised and purificated following the manufacture protocol (DP209, TIANGEN, China).
Step 4.	pGM-T vector transformation
①	Purified upstream homologous arms were cloned into the pGM-T vector (VT202, TIANGEN, China) containing an ampicillin resistance gene.
②	The vectors were transformed into Top 10 competent cells (VT302, TIANGEN, China).
Step 5.	Colony screening.
①	Transformed Top 10 cells were inoculated on LB solid medium ( contained 50 μg/ml ampicillin and with 16 μl IPTG (50 mg/ml) and 40 μl X-Gal (20 mg/ml) distributed evenly on the medium surface) and then incubated overnight.
②	White monoclonal colonies were selected and were cultured in LB liquid medium for 12 h.
③	Plasmids were extracted using TIANprep Mini Plasmid Kit (DP103, TIANGEN, China) and then the sequence of inverted fragment was verified with primer T7 and SP6 (PCR reaction component and process were the same as Step 2).
	PCR Primer
	Primer	Nucleotide sequence 5'-3'	Description
	T7	TAATACGACTCACTATAGGG	Sequencing primer for pGM-T
	SP6	ATTTAGGTGACACTATAGAA	Sequencing primer for pGM-T
	DNA fragment sequencing was completed by Sangon Biotech (Shanghai) Co., Ltd.
Step 6.	Enzyme digestion .
	PILL570 plasmids and pGM-T vector containing upstream homologous arm were double digested with restriction enzyme Pst I and EcoR I (Takara, Japan) at 37 ℃ for 7 h. (Reaction component as follows.)
	Reaction Component	Reaction Volume
	Plasmids	10 µl
	Pst I	1 µl
	EcoR I	1 µl
	10× Reaction buffer	2 µl
	ddH2O	6 µl
	Total	20 µl
Step 7.	Ligation.
①	The upstream homologous arms fragments and digested PILL570 fragments were then purified and ligase reaction proceeded at 16 ℃ overnight. (Reaction component as follows.)
	Reaction Component	Reaction Volume
	klenow fragment	2 µl
	upstream homologous arm fragment	6 µl
	T4 DNA Ligase	1 µl
	T4 DNA Ligase Buffer	1 µl
	Total	10 µl
②	The recombinant plasmids were transformed into Top 10 competent cells and screened on kanamycin-contained medium.
③	Monoclonal colonies were selected and then plasmids were extracted for the following procedures.
The downstream homologous arm inserted into the recombinant plasmid were the same as procedures above. (Step 4 - 7)
Step 8.	Nature transformation of PILL570 plasmids.
①	H. pylori NCTC11637 strains (108 cfu) in logarithmic growth phase were inoculated on culture medium and incubated for 5 hours.
②	2 μg recombinant plasmids which had been confirmed by sequencing were mixed evenly with NCTC 11637, then bacteria was incubated for 3 days.
③	107 colonies were subcultured to kanamycin-contained medium and incubated for 3 days, colonies were observed indicating the successful transformation.

## Sheet: ST8
Supplementary Table 8. The sequence of siRNA used for knocking-down ssrA.
	Sense sequence	Anti-sense sequence
SiRNA-ssrA	5’-GCUCUGGUCCAACUUUCUATT-3’	5’-UAGAAAGUUGGACCAGAGCTT-3’
Nonspecific	5’-(FAM)UUCUCCGAACGUGUCACGUTT-3’	5’-ACGUGACACGUUCGGAGAATT-3’

## Sheet: ST9
Supplementary Table 9. Primer and reaction conditions of qRT-PCR for ssrA gene expression.
qRT-PCR Primer
Primer	Nucleotide sequence 5'-3'	Description
ssrA-F	GGGGCTGACTTGGATTTCGACAG	SsrA forward primer for qRT-PCR
ssrA-R	TGGTGGAGCTGTGGGGAATCG	SsrA reverse primer for qRT-PCR
16s-F	CTTGCTAGAGTGCTGATTA	16s rDNA gene forward primer for qRT-PCR
16s-R	TCCCACACTCTAGAATAGT	16s rDNA gene reverse primer for qRT-PCR
qRT-PCR Reaction and Process
Reaction Component	Reaction Volume	Process	Temperation	Time
2 × ChamQ SYBR qPCR Master Mix	10 µl	Pre-denaturation	95 ℃	10min
Forward primer	0.4 µl (10 μM）	Denaturation	95 ℃	10s
Backward primer	0.4 µl (10 μM）	Annealing	60 ℃	30s
Template cDNA	2 µl	Extension	72 ℃*	15s
RNase-free water	7.2 µl	Cycle number	40
Total	20 µl	Melt curve	95 ℃, 15s → 60 ℃, 60s → 95 ℃, 15s
* Fluorescence signal was collected at 72℃ for each cycle.
